# Supplementary material for: Slight thermal stress exerts genetic diversity selection at coral (Acropora digitifera) larval stages
Source: BMC Genomics. 2025 Jan 14;26:36. doi: 10.1186/s12864-024-11194-1 (PMC11730148; doi:10.1186/s12864-024-11194-1)
Supplement: Supplementary file 1 — Supplementary Material 1. [file 12864_2024_11194_MOESM1_ESM.xlsx]

## Sheet: Larval Proteins
Supplementary Table 1. Identified Acropora digitifera larvae proteins
Number	# of Grouped proteins	Accession number	Master accession number	Master protein name	Master Gene Symbol	Species	MW(kDa)	Peptides	Unique peptides	KK2610-3_Lavae_6dpf
1	1	XP_015760222.1	XP_015760222.1	PREDICTED muscle M-line assembly protein unc-89-like	XP_015760222.1	Acropora digitifera	890.367	161	161	270000000
2	1	XP_015752501.1	XP_015752501.1	PREDICTED dynein heavy chain 12, axonemal-like	XP_015752501.1	Acropora digitifera	434.68	138	131	28000000
3	1	XP_015771761.1	XP_015771761.1	PREDICTED LOW QUALITY PROTEIN dynein beta chain, ciliary-like	XP_015771761.1	Acropora digitifera	405.267	129	128	76000000
4	2	XP_015760268.1;XP_015760278.1	XP_015760268.1	PREDICTED golgin subfamily A member 4-like	XP_015760268.1	Acropora digitifera	326.569	123	123	2200000000
5	1	XP_015770356.1	XP_015770356.1	PREDICTED LOW QUALITY PROTEIN hydrocephalus-inducing protein homolog	XP_015770356.1	Acropora digitifera	569.488	122	122	23000000
6	1	XP_015768964.1	XP_015768964.1	PREDICTED LOW QUALITY PROTEIN dynein heavy chain 3, axonemal-like	XP_015768964.1	Acropora digitifera	441.848	116	115	12000000
7	1	XP_015758699.1	XP_015758699.1	PREDICTED dynein heavy chain 10, axonemal-like	XP_015758699.1	Acropora digitifera	437.003	110	110	33000000
8	1	XP_015758750.1	XP_015758750.1	PREDICTED LOW QUALITY PROTEIN dynein heavy chain 2, axonemal-like	XP_015758750.1	Acropora digitifera	499.223	140	110	33000000
9	1	XP_015761214.1	XP_015761214.1	PREDICTED dynein heavy chain 1, axonemal-like, partial	XP_015761214.1	Acropora digitifera	423.039	106	106	28000000
10	1	XP_015770017.1	XP_015770017.1	PREDICTED dynein heavy chain 6, axonemal-like	XP_015770017.1	Acropora digitifera	447.427	105	104	29000000
11	1	XP_015775211.1	XP_015775211.1	PREDICTED LOW QUALITY PROTEIN cytoplasmic dynein 1 heavy chain 1-like	XP_015775211.1	Acropora digitifera	452.624	99	99	380000000
12	1	XP_015756591.1	XP_015756591.1	PREDICTED LOW QUALITY PROTEIN dynein heavy chain 8, axonemal-like	XP_015756591.1	Acropora digitifera	366.444	104	96	4000000
13	1	XP_015761530.1	XP_015761530.1	PREDICTED uncharacterized protein LOC107340678	XP_015761530.1	Acropora digitifera	550.573	94	94	330000000
14	1	XP_015773292.1	XP_015773292.1	PREDICTED LOW QUALITY PROTEIN microtubule-actin cross-linking factor 1, isoforms 1/2/3/5-like	XP_015773292.1	Acropora digitifera	431.193	93	93	150000000
15	1	XP_015780411.1	XP_015780411.1	PREDICTED LOW QUALITY PROTEIN dynein heavy chain 8, axonemal-like	XP_015780411.1	Acropora digitifera	389.604	93	93	7600000
16	1	XP_015752737.1	XP_015752737.1	PREDICTED LOW QUALITY PROTEIN dynein heavy chain 7, axonemal-like	XP_015752737.1	Acropora digitifera	276.276	88	88	21000000
17	1	XP_015764529.1	XP_015764529.1	PREDICTED LOW QUALITY PROTEIN golgin subfamily B member 1-like	XP_015764529.1	Acropora digitifera	511.45	88	88	52000000
18	1	XP_015773281.1	XP_015773281.1	PREDICTED LOW QUALITY PROTEIN microtubule-actin cross-linking factor 1-like	XP_015773281.1	Acropora digitifera	496.052	81	81	96000000
19	1	XP_015760960.1	XP_015760960.1	PREDICTED LOW QUALITY PROTEIN filamin-A-like	XP_015760960.1	Acropora digitifera	312.562	77	77	1200000000
20	1	XP_015763835.1	XP_015763835.1	PREDICTED uncharacterized protein LOC107342837	XP_015763835.1	Acropora digitifera	467.372	76	76	240000000
21	1	XP_015773227.1	XP_015773227.1	PREDICTED probable E3 ubiquitin-protein ligase HERC1	XP_015773227.1	Acropora digitifera	502.276	76	76	2400000
22	1	XP_015775345.1	XP_015775345.1	PREDICTED probable E3 ubiquitin-protein ligase HECTD4	XP_015775345.1	Acropora digitifera	435.468	75	75	7200000
23	1	XP_015772188.1	XP_015772188.1	PREDICTED dynein heavy chain 5, axonemal-like	XP_015772188.1	Acropora digitifera	491.057	77	74	81000000
24	1	XP_015747150.1	XP_015747150.1	PREDICTED golgin subfamily A member 4-like	XP_015747150.1	Acropora digitifera	425.091	72	72	44000000
25	1	XP_015776504.1	XP_015776504.1	PREDICTED rootletin-like	XP_015776504.1	Acropora digitifera	230.581	72	72	550000000
26	1	XP_015760288.1	XP_015760288.1	PREDICTED centromere-associated protein E-like	XP_015760288.1	Acropora digitifera	282.085	69	69	93000000
27	1	XP_015761537.1	XP_015761537.1	PREDICTED apolipophorins-like	XP_015761537.1	Acropora digitifera	131.877	68	68	6900000000
28	1	XP_015753703.1	XP_015753703.1	PREDICTED LOW QUALITY PROTEIN cilia- and flagella-associated protein 54-like	XP_015753703.1	Acropora digitifera	335.468	66	66	9300000
29	1	XP_015759534.1	XP_015759534.1	PREDICTED putative leucine-rich repeat-containing protein DDB_G0290503	XP_015759534.1	Acropora digitifera	285.864	66	66	95000000
30	1	XP_015767939.1	XP_015767939.1	PREDICTED E3 ubiquitin-protein ligase HUWE1-like	XP_015767939.1	Acropora digitifera	407.993	66	66	87000000
31	1	XP_015762278.1	XP_015762278.1	PREDICTED centromere-associated protein E-like	XP_015762278.1	Acropora digitifera	400.86	64	64	110000000
32	1	XP_015758877.1	XP_015758877.1	PREDICTED dynein beta chain, ciliary-like	XP_015758877.1	Acropora digitifera	296.598	61	61	4500000
33	1	XP_015766254.1	XP_015766254.1	PREDICTED uncharacterized protein LOC107345043	XP_015766254.1	Acropora digitifera	303.429	61	61	77000000
34	1	XP_015772855.1	XP_015772855.1	PREDICTED uncharacterized protein LOC107351106	XP_015772855.1	Acropora digitifera	763.382	61	61	25000000
35	1	XP_015778444.1	XP_015778444.1	PREDICTED dynein heavy chain 6, axonemal-like	XP_015778444.1	Acropora digitifera	334.106	61	61	3000000
36	1	XP_015772196.1	XP_015772196.1	PREDICTED androglobin-like	XP_015772196.1	Acropora digitifera	183.545	59	59	12000000
38	1	XP_015763165.1	XP_015763165.1	PREDICTED LOW QUALITY PROTEIN E3 ubiquitin-protein ligase HERC2-like	XP_015763165.1	Acropora digitifera	410.339	57	57	9700000
39	1	XP_015778389.1	XP_015778389.1	PREDICTED LOW QUALITY PROTEIN vacuolar protein sorting-associated protein 13C-like	XP_015778389.1	Acropora digitifera	361.975	54	54	96000000
40	1	XP_015756182.1	XP_015756182.1	PREDICTED LOW QUALITY PROTEIN vacuolar protein sorting-associated protein 13D-like	XP_015756182.1	Acropora digitifera	427.258	51	51	6100000
41	1	XP_015762573.1	XP_015762573.1	PREDICTED centrosomal protein of 290 kDa-like	XP_015762573.1	Acropora digitifera	279.552	51	51	1500000
42	1	XP_015779047.1	XP_015779047.1	PREDICTED unconventional myosin-Id-like	XP_015779047.1	Acropora digitifera	114.967	51	51	300000
43	1	XP_015754881.1	XP_015754881.1	PREDICTED LOW QUALITY PROTEIN laminin subunit alpha-like	XP_015754881.1	Acropora digitifera	353.875	50	50	63000000
45	1	XP_015769189.1	XP_015769189.1	PREDICTED eIF-2-alpha kinase activator GCN1-like	XP_015769189.1	Acropora digitifera	285.367	50	50	87000000
46	1	XP_015764834.1	XP_015764834.1	PREDICTED adenylate kinase 9-like	XP_015764834.1	Acropora digitifera	202.756	49	49	11000000
47	1	XP_015778984.1	XP_015778984.1	PREDICTED neuroblast differentiation-associated protein AHNAK-like	XP_015778984.1	Acropora digitifera	270.396	49	49	50000000
48	1	XP_015752126.1	XP_015752126.1	PREDICTED unconventional myosin-Ib-like, partial	XP_015752126.1	Acropora digitifera	137.585	48	48	19000000
49	1	XP_015759790.1	XP_015759790.1	PREDICTED centromere-associated protein E-like	XP_015759790.1	Acropora digitifera	368.244	48	48	19000000
50	1	XP_015774550.1	XP_015774550.1	PREDICTED myosin heavy chain, striated muscle-like	XP_015774550.1	Acropora digitifera	208.896	80	48	640000000
51	1	XP_015762572.1	XP_015762572.1	PREDICTED EF-hand calcium-binding domain-containing protein 6-like	XP_015762572.1	Acropora digitifera	158.799	47	47	6300000
52	1	XP_015764256.1	XP_015764256.1	PREDICTED cilia- and flagella-associated protein 47-like	XP_015764256.1	Acropora digitifera	272.668	47	47	3200000
53	3	XP_015765611.1;XP_015765619.1;XP_015765624.1	XP_015765611.1	PREDICTED dystrophin-like isoform X1	XP_015765611.1	Acropora digitifera	263.053	46	46	48000000
54	1	XP_015769719.1	XP_015769719.1	PREDICTED uncharacterized protein KIAA1109-like	XP_015769719.1	Acropora digitifera	529.79	66	46	12000000
55	1	XP_015779604.1	XP_015779604.1	PREDICTED uncharacterized protein LOC107357479	XP_015779604.1	Acropora digitifera	86.726	47	46	4800000000
56	1	XP_015768607.1	XP_015768607.1	PREDICTED uncharacterized protein LOC107347224	XP_015768607.1	Acropora digitifera	143.305	45	45	1000000000
57	1	XP_015771701.1	XP_015771701.1	PREDICTED U5 small nuclear ribonucleoprotein 200 kDa helicase-like	XP_015771701.1	Acropora digitifera	209.726	49	45	130000000
58	1	XP_015748068.1	XP_015748068.1	PREDICTED LOW QUALITY PROTEIN spectrin alpha chain, non-erythrocytic 1-like	XP_015748068.1	Acropora digitifera	229.371	92	44	620000000
59	1	XP_015759464.1	XP_015759464.1	PREDICTED myoferlin-like	XP_015759464.1	Acropora digitifera	239.194	44	44	530000000
60	1	XP_015759885.1	XP_015759885.1	PREDICTED uncharacterized protein LOC107339154	XP_015759885.1	Acropora digitifera	233.272	44	44	590000
62	1	XP_015754053.1	XP_015754053.1	PREDICTED acetyl-CoA carboxylase 1-like	XP_015754053.1	Acropora digitifera	226.824	43	43	68000000
63	1	XP_015758446.1	XP_015758446.1	PREDICTED cilia- and flagella-associated protein 43-like	XP_015758446.1	Acropora digitifera	139.501	43	43	15000000
64	1	XP_015764530.1	XP_015764530.1	PREDICTED nuclear pore complex protein Nup205-like	XP_015764530.1	Acropora digitifera	207.193	42	42	46000000
65	1	XP_015773177.1	XP_015773177.1	PREDICTED afadin-like	XP_015773177.1	Acropora digitifera	243.663	42	42	61000000
67	1	XP_015757898.1	XP_015757898.1	PREDICTED uncharacterized protein LOC107337284	XP_015757898.1	Acropora digitifera	403.584	41	41	57000000
68	1	XP_015764253.1	XP_015764253.1	PREDICTED LOW QUALITY PROTEIN sperm-associated antigen 17-like	XP_015764253.1	Acropora digitifera	203.799	40	40	7500000
69	1	XP_015780193.1	XP_015780193.1	PREDICTED myosin-11-like	XP_015780193.1	Acropora digitifera	176.959	40	40	15000000
70	1	XP_015750982.1	XP_015750982.1	PREDICTED pre-mRNA-processing-splicing factor 8-like, partial	XP_015750982.1	Acropora digitifera	307.725	39	39	79000000
71	1	XP_015751706.1	XP_015751706.1	PREDICTED uncharacterized protein LOC107331580	XP_015751706.1	Acropora digitifera	223.251	42	39	55000000
72	1	XP_015759750.1	XP_015759750.1	PREDICTED tight junction protein ZO-1-like	XP_015759750.1	Acropora digitifera	131.337	39	39	220000000
73	1	XP_015765376.1	XP_015765376.1	PREDICTED dystrophin-like	XP_015765376.1	Acropora digitifera	233.8	39	39	43000000
75	1	XP_015762073.1	XP_015762073.1	PREDICTED trichohyalin-like	XP_015762073.1	Acropora digitifera	366.851	38	38	13000000
76	1	XP_015765141.1	XP_015765141.1	PREDICTED vigilin-like	XP_015765141.1	Acropora digitifera	134.655	38	38	190000000
77	1	XP_015747762.1	XP_015747762.1	PREDICTED sperm flagellar protein 2-like	XP_015747762.1	Acropora digitifera	186.02	37	37	8900000
78	1	XP_015759787.1	XP_015759787.1	PREDICTED mucin-5AC-like	XP_015759787.1	Acropora digitifera	183.81	37	37	600000000
79	1	XP_015779499.1	XP_015779499.1	PREDICTED dynein heavy chain domain-containing protein 1-like	XP_015779499.1	Acropora digitifera	174.231	37	37	1100000
80	1	XP_015759462.1	XP_015759462.1	PREDICTED myoferlin-like	XP_015759462.1	Acropora digitifera	238.046	39	36	52000000
81	1	XP_015760757.1	XP_015760757.1	PREDICTED protein furry homolog-like	XP_015760757.1	Acropora digitifera	359.416	36	36	12000000
82	1	XP_015763725.1	XP_015763725.1	PREDICTED LOW QUALITY PROTEIN clathrin heavy chain 1-like	XP_015763725.1	Acropora digitifera	191.129	52	36	400000000
83	1	XP_015759296.1	XP_015759296.1	PREDICTED elongation factor 2-like	XP_015759296.1	Acropora digitifera	93.713	35	35	980000000
84	1	XP_015751222.1	XP_015751222.1	PREDICTED LOW QUALITY PROTEIN echinoderm microtubule-associated protein-like 6	XP_015751222.1	Acropora digitifera	192.9	34	34	63000000
85	1	XP_015751383.1	XP_015751383.1	PREDICTED uncharacterized protein LOC107331322	XP_015751383.1	Acropora digitifera	107.601	34	34	1700000
86	1	XP_015752855.1	XP_015752855.1	PREDICTED myosin-10-like	XP_015752855.1	Acropora digitifera	198.25	66	34	290000000
87	1	XP_015755974.1	XP_015755974.1	PREDICTED LOW QUALITY PROTEIN tetratricopeptide repeat protein 21B-like	XP_015755974.1	Acropora digitifera	196.916	37	34	19000000
88	1	XP_015758899.1	XP_015758899.1	PREDICTED dynein beta chain, flagellar outer arm-like	XP_015758899.1	Acropora digitifera	159.474	34	34	3100000
89	2	XP_015759156.1;XP_015759165.1	XP_015759156.1	PREDICTED myosin-10-like	XP_015759156.1	Acropora digitifera	185.312	34	34	51000000
90	1	XP_015760851.1	XP_015760851.1	PREDICTED kinesin-like protein KIF28P	XP_015760851.1	Acropora digitifera	107.832	35	34	9700000
91	1	XP_015760595.1	XP_015760595.1	PREDICTED cilia- and flagella-associated protein 61-like	XP_015760595.1	Acropora digitifera	147.731	33	33	8100000
92	1	XP_015763163.1	XP_015763163.1	PREDICTED LOW QUALITY PROTEIN sushi, von Willebrand factor type A, EGF and pentraxin domain-containing protein 1-like	XP_015763163.1	Acropora digitifera	216.03	33	33	210000000
93	1	XP_015764977.1	XP_015764977.1	PREDICTED LOW QUALITY PROTEIN chromodomain-helicase-DNA-binding protein 7-like	XP_015764977.1	Acropora digitifera	277.097	33	33	32000000
94	1	XP_015766182.1	XP_015766182.1	PREDICTED isoleucine--tRNA ligase, cytoplasmic-like	XP_015766182.1	Acropora digitifera	138.948	33	33	120000000
95	1	XP_015768408.1	XP_015768408.1	PREDICTED talin-1-like	XP_015768408.1	Acropora digitifera	227.381	39	33	120000000
96	1	XP_015769405.1	XP_015769405.1	PREDICTED uncharacterized protein LOC107347927	XP_015769405.1	Acropora digitifera	123.516	33	33	44000000
97	4	XP_015773218.1;XP_015773219.1;XP_015773220.1;XP_015773221.1	XP_015773218.1	PREDICTED trichohyalin-like isoform X1	XP_015773218.1	Acropora digitifera	201.067	33	33	22000000
98	1	XP_015776387.1	XP_015776387.1	PREDICTED LOW QUALITY PROTEIN WASH complex subunit strumpellin-like	XP_015776387.1	Acropora digitifera	131.734	33	33	31000000
99	1	XP_015777635.1	XP_015777635.1	PREDICTED LOW QUALITY PROTEIN putative glutamate synthase	XP_015777635.1	Acropora digitifera	211.864	33	33	32000000
100	1	XP_015760291.1	XP_015760291.1	PREDICTED unconventional myosin-XVIIIa-like	XP_015760291.1	Acropora digitifera	237.846	32	32	47000000
101	1	XP_015760991.1	XP_015760991.1	PREDICTED creatine kinase, flagellar-like	XP_015760991.1	Acropora digitifera	90.682	32	32	2000000
102	1	XP_015765180.1	XP_015765180.1	PREDICTED uncharacterized protein LOC107344087	XP_015765180.1	Acropora digitifera	142.324	32	32	130000000
103	1	XP_015752679.1	XP_015752679.1	PREDICTED tripeptidyl-peptidase 2-like	XP_015752679.1	Acropora digitifera	116.48	31	31	37000000
104	1	XP_015757318.1	XP_015757318.1	PREDICTED ankyrin-1-like	XP_015757318.1	Acropora digitifera	131.222	37	31	140000000
105	1	XP_015760949.1	XP_015760949.1	PREDICTED LOW QUALITY PROTEIN intraflagellar transport protein 122 homolog	XP_015760949.1	Acropora digitifera	176.103	31	31	7000000
106	1	XP_015763361.1	XP_015763361.1	PREDICTED G-protein coupled receptor 98-like	XP_015763361.1	Acropora digitifera	484.241	38	31	27000000
107	1	XP_015774801.1	XP_015774801.1	PREDICTED alanine--tRNA ligase, cytoplasmic-like	XP_015774801.1	Acropora digitifera	111.491	31	31	220000000
108	1	XP_015778941.1	XP_015778941.1	PREDICTED uncharacterized protein LOC107356830, partial	XP_015778941.1	Acropora digitifera	1020.26	58	31	13000000
109	1	XP_015748696.1	XP_015748696.1	PREDICTED WD repeat-containing protein 90-like	XP_015748696.1	Acropora digitifera	159.255	30	30	2500000
110	1	XP_015752948.1	XP_015752948.1	PREDICTED myotubularin-related protein 5-like, partial	XP_015752948.1	Acropora digitifera	212.869	30	30	14000000
111	1	XP_015754901.1	XP_015754901.1	PREDICTED LOW QUALITY PROTEIN rho-associated protein kinase 1-like	XP_015754901.1	Acropora digitifera	178.654	30	30	57000000
112	1	XP_015754906.1	XP_015754906.1	PREDICTED LOW QUALITY PROTEIN tetratricopeptide repeat protein 41-like	XP_015754906.1	Acropora digitifera	134.442	30	30	250000
113	1	XP_015757098.1	XP_015757098.1	PREDICTED LOW QUALITY PROTEIN dnaJ homolog subfamily C member 13-like, partial	XP_015757098.1	Acropora digitifera	232.85	39	30	26000000
114	1	XP_015760382.1	XP_015760382.1	PREDICTED scavenger receptor cysteine-rich type 1 protein M160-like	XP_015760382.1	Acropora digitifera	238.322	30	30	38000000
116	1	XP_015769665.1	XP_015769665.1	PREDICTED LOW QUALITY PROTEIN CCR4-NOT transcription complex subunit 1-like	XP_015769665.1	Acropora digitifera	273.423	31	30	29000000
117	1	XP_015770316.1	XP_015770316.1	PREDICTED exportin-1-like	XP_015770316.1	Acropora digitifera	108.804	30	30	51000000
118	1	XP_015773207.1	XP_015773207.1	PREDICTED plastin-3-like	XP_015773207.1	Acropora digitifera	63.966	30	30	3400000
119	1	XP_015773938.1	XP_015773938.1	PREDICTED multidrug resistance protein 1-like	XP_015773938.1	Acropora digitifera	148.035	30	30	27000000
120	1	XP_015776876.1	XP_015776876.1	PREDICTED eukaryotic translation initiation factor 3 subunit A-like	XP_015776876.1	Acropora digitifera	160.89	30	30	84000000
122	2	XP_015749024.1;XP_015749025.1	XP_015749024.1	PREDICTED WASH complex subunit 7-like isoform X1	XP_015749024.1	Acropora digitifera	134.104	29	29	21000000
123	1	XP_015752518.1	XP_015752518.1	PREDICTED ubiquitin carboxyl-terminal hydrolase 4-like	XP_015752518.1	Acropora digitifera	101.961	29	29	36000000
124	1	XP_015757197.1	XP_015757197.1	PREDICTED carnitine O-palmitoyltransferase 1, liver isoform-like	XP_015757197.1	Acropora digitifera	90.288	29	29	38000000
125	1	XP_015762764.1	XP_015762764.1	PREDICTED protein scribble homolog	XP_015762764.1	Acropora digitifera	132.233	29	29	81000000
127	1	XP_015763591.1	XP_015763591.1	PREDICTED heat shock protein HSP 90-alpha-like	XP_015763591.1	Acropora digitifera	84.198	30	29	1300000000
128	1	XP_015767942.1	XP_015767942.1	PREDICTED trichohyalin-like	XP_015767942.1	Acropora digitifera	246.644	29	29	6900000
129	1	XP_015768937.1	XP_015768937.1	PREDICTED collagen alpha-3(VI) chain-like	XP_015768937.1	Acropora digitifera	284.748	29	29	15000000
130	1	XP_015774746.1	XP_015774746.1	PREDICTED centrosomal protein of 135 kDa-like	XP_015774746.1	Acropora digitifera	164.348	38	29	10000000
131	1	XP_015775784.1	XP_015775784.1	PREDICTED exportin-2-like	XP_015775784.1	Acropora digitifera	109.381	29	29	47000000
132	1	XP_015779557.1	XP_015779557.1	PREDICTED LOW QUALITY PROTEIN usherin-like, partial	XP_015779557.1	Acropora digitifera	600.274	29	29	20000000
133	1	XP_015751811.1	XP_015751811.1	PREDICTED uncharacterized protein LOC107331679	XP_015751811.1	Acropora digitifera	160.361	28	28	32000000
134	1	XP_015753278.1	XP_015753278.1	PREDICTED huntingtin-like	XP_015753278.1	Acropora digitifera	322.936	30	28	13000000
135	1	XP_015756531.1	XP_015756531.1	PREDICTED uncharacterized protein LOC107335988	XP_015756531.1	Acropora digitifera	72.405	28	28	200000000
136	1	XP_015760737.1	XP_015760737.1	PREDICTED uncharacterized protein LOC107339904	XP_015760737.1	Acropora digitifera	121.173	28	28	77000000
137	1	XP_015763463.1	XP_015763463.1	PREDICTED cullin-associated NEDD8-dissociated protein 1-like	XP_015763463.1	Acropora digitifera	158.259	30	28	110000000
138	1	XP_015765754.1	XP_015765754.1	PREDICTED neurofibromin-like	XP_015765754.1	Acropora digitifera	297.467	28	28	11000000
139	1	XP_015771527.1	XP_015771527.1	PREDICTED structural maintenance of chromosomes protein 3-like	XP_015771527.1	Acropora digitifera	108.526	28	28	27000000
141	1	XP_015777088.1	XP_015777088.1	PREDICTED splicing factor 3B subunit 3-like	XP_015777088.1	Acropora digitifera	135.058	29	28	80000000
142	1	XP_015778957.1	XP_015778957.1	PREDICTED LOW QUALITY PROTEIN cytoplasmic dynein 2 heavy chain 1-like	XP_015778957.1	Acropora digitifera	349.672	65	28	21000000
143	1	XP_015780946.1	XP_015780946.1	PREDICTED translin-associated factor X-interacting protein 1-like	XP_015780946.1	Acropora digitifera	82.184	28	28	2800000
145	1	XP_015755943.1	XP_015755943.1	PREDICTED valine--tRNA ligase-like	XP_015755943.1	Acropora digitifera	123.998	27	27	73000000
146	1	XP_015757704.1	XP_015757704.1	PREDICTED uncharacterized protein LOC107337099	XP_015757704.1	Acropora digitifera	167.47	29	27	130000000
147	1	XP_015757743.1	XP_015757743.1	PREDICTED brefeldin A-inhibited guanine nucleotide-exchange protein 1-like	XP_015757743.1	Acropora digitifera	178.785	33	27	42000000
148	1	XP_015761822.1	XP_015761822.1	PREDICTED endoplasmin-like	XP_015761822.1	Acropora digitifera	97.278	27	27	1200000000
149	1	XP_015762021.1	XP_015762021.1	PREDICTED programmed cell death 6-interacting protein-like	XP_015762021.1	Acropora digitifera	87.771	27	27	95000000
150	1	XP_015762340.1	XP_015762340.1	PREDICTED structural maintenance of chromosomes flexible hinge domain-containing protein 1-like	XP_015762340.1	Acropora digitifera	214.856	27	27	21000000
151	1	XP_015765327.1	XP_015765327.1	PREDICTED uncharacterized protein LOC107344197	XP_015765327.1	Acropora digitifera	147.592	27	27	33000000
152	1	XP_015766480.1	XP_015766480.1	PREDICTED calpain-9-like	XP_015766480.1	Acropora digitifera	79.746	27	27	700000000
153	1	XP_015775928.1	XP_015775928.1	PREDICTED uncharacterized protein LOC107354043	XP_015775928.1	Acropora digitifera	160.196	27	27	13000000
154	1	XP_015752006.1	XP_015752006.1	PREDICTED importin-5-like	XP_015752006.1	Acropora digitifera	119.537	26	26	69000000
155	1	XP_015754888.1	XP_015754888.1	PREDICTED helicase domino-like	XP_015754888.1	Acropora digitifera	311.868	26	26	13000000
156	1	XP_015755811.1	XP_015755811.1	PREDICTED nucleoprotein TPR-like	XP_015755811.1	Acropora digitifera	116.714	28	26	45000000
157	1	XP_015756545.1	XP_015756545.1	PREDICTED 60 kDa heat shock protein, mitochondrial-like	XP_015756545.1	Acropora digitifera	62.389	26	26	580000000
159	1	XP_015760804.1	XP_015760804.1	PREDICTED cilia- and flagella-associated protein 52-like	XP_015760804.1	Acropora digitifera	75.032	26	26	10000000
160	1	XP_015764548.1	XP_015764548.1	PREDICTED LOW QUALITY PROTEIN sodium/potassium-transporting ATPase subunit alpha-1-like	XP_015764548.1	Acropora digitifera	114.958	29	26	500000000
161	1	XP_015766505.1	XP_015766505.1	PREDICTED unconventional myosin-XV-like	XP_015766505.1	Acropora digitifera	228.144	26	26	14000000
163	1	XP_015773072.1	XP_015773072.1	PREDICTED ras GTPase-activating-like protein IQGAP1, partial	XP_015773072.1	Acropora digitifera	143.608	26	26	68000000
165	1	XP_015774963.1	XP_015774963.1	PREDICTED inositol hexakisphosphate and diphosphoinositol-pentakisphosphate kinase 2-like	XP_015774963.1	Acropora digitifera	164.098	26	26	6900000
166	1	XP_015775836.1	XP_015775836.1	PREDICTED uncharacterized protein LOC107353956	XP_015775836.1	Acropora digitifera	188.843	26	26	64000000
167	1	XP_015776569.1	XP_015776569.1	PREDICTED glycogen phosphorylase-like	XP_015776569.1	Acropora digitifera	92.876	26	26	330000000
168	1	XP_015778527.1	XP_015778527.1	PREDICTED LOW QUALITY PROTEIN cytoplasmic dynein 2 heavy chain 1-like	XP_015778527.1	Acropora digitifera	303.175	26	26	9900000
169	1	XP_015779434.1	XP_015779434.1	PREDICTED transcription elongation factor SPT6-like	XP_015779434.1	Acropora digitifera	182.304	26	26	27000000
170	1	XP_015747662.1	XP_015747662.1	PREDICTED trichohyalin-like	XP_015747662.1	Acropora digitifera	248.665	25	25	29000000
171	1	XP_015751183.1	XP_015751183.1	PREDICTED kinesin-like protein KIF9	XP_015751183.1	Acropora digitifera	88.025	25	25	2700000
172	1	XP_015753547.1	XP_015753547.1	PREDICTED coiled-coil domain-containing protein 108-like	XP_015753547.1	Acropora digitifera	192.6	25	25	1200000
173	1	XP_015753941.1	XP_015753941.1	PREDICTED golgin subfamily A member 6-like protein 22	XP_015753941.1	Acropora digitifera	131.148	35	25	2900000
174	1	XP_015755638.1	XP_015755638.1	PREDICTED ubiquitin carboxyl-terminal hydrolase 24-like	XP_015755638.1	Acropora digitifera	280.84	25	25	9200000
175	1	XP_015757922.1	XP_015757922.1	PREDICTED protein PRRC2C-like	XP_015757922.1	Acropora digitifera	316.051	25	25	28000000
176	1	XP_015758527.1	XP_015758527.1	PREDICTED dedicator of cytokinesis protein 5-like	XP_015758527.1	Acropora digitifera	149.37	25	25	27000000
177	1	XP_015759649.1	XP_015759649.1	PREDICTED uncharacterized protein LOC107338911	XP_015759649.1	Acropora digitifera	76.99	25	25	1900000000
178	1	XP_015765076.1	XP_015765076.1	PREDICTED LOW QUALITY PROTEIN dedicator of cytokinesis protein 9-like	XP_015765076.1	Acropora digitifera	203.953	33	25	27000000
179	1	XP_015765214.1	XP_015765214.1	PREDICTED lamin-B1-like	XP_015765214.1	Acropora digitifera	64.337	25	25	230000000
180	2	XP_015765530.1;XP_015765531.1	XP_015765530.1	PREDICTED thyroid receptor-interacting protein 11-like isoform X1	XP_015765530.1	Acropora digitifera	225.292	25	25	12000000
181	1	XP_015766563.1	XP_015766563.1	PREDICTED ectopic P granules protein 5 homolog	XP_015766563.1	Acropora digitifera	258.014	25	25	9500000
182	1	XP_015768681.1	XP_015768681.1	PREDICTED CAD protein-like	XP_015768681.1	Acropora digitifera	180.303	35	25	59000000
183	1	XP_015771206.1	XP_015771206.1	PREDICTED LOW QUALITY PROTEIN dynein heavy chain 5, axonemal-like	XP_015771206.1	Acropora digitifera	455.552	44	25	10000000
184	1	XP_015773877.1	XP_015773877.1	PREDICTED cullin-4A-like	XP_015773877.1	Acropora digitifera	96.488	25	25	17000000
185	1	XP_015774605.1	XP_015774605.1	PREDICTED uncharacterized protein LOC107352806	XP_015774605.1	Acropora digitifera	240.533	25	25	17000000
186	1	XP_015778320.1	XP_015778320.1	PREDICTED LOW QUALITY PROTEIN nck-associated protein 1 homolog	XP_015778320.1	Acropora digitifera	134.072	27	25	39000000
188	1	XP_015750899.1	XP_015750899.1	PREDICTED A-kinase anchor protein 9-like	XP_015750899.1	Acropora digitifera	213.474	24	24	7700000
189	1	XP_015753145.1	XP_015753145.1	PREDICTED uncharacterized protein C9orf117 homolog	XP_015753145.1	Acropora digitifera	59.845	24	24	2900000
190	1	XP_015754850.1	XP_015754850.1	PREDICTED otoferlin-like	XP_015754850.1	Acropora digitifera	177.01	24	24	19000000
191	2	XP_015755510.1;XP_015755511.1	XP_015755510.1	PREDICTED endoplasmic reticulum aminopeptidase 1-like	XP_015755510.1	Acropora digitifera	113.302	24	24	52000000
192	1	XP_015755553.1	XP_015755553.1	PREDICTED LOW QUALITY PROTEIN WD repeat-containing protein 19-like	XP_015755553.1	Acropora digitifera	140.208	34	24	8900000
193	1	XP_015757207.1	XP_015757207.1	PREDICTED coatomer subunit beta-like	XP_015757207.1	Acropora digitifera	86.336	24	24	100000000
194	1	XP_015758026.1	XP_015758026.1	PREDICTED trichohyalin-like	XP_015758026.1	Acropora digitifera	222.467	24	24	17000000
195	1	XP_015758982.1	XP_015758982.1	PREDICTED multiple PDZ domain protein-like, partial	XP_015758982.1	Acropora digitifera	161.542	24	24	16000000
196	1	XP_015759374.1	XP_015759374.1	PREDICTED glucose-6-phosphate 1-dehydrogenase-like	XP_015759374.1	Acropora digitifera	62.354	24	24	310000000
197	1	XP_015759469.1	XP_015759469.1	PREDICTED dysferlin-like	XP_015759469.1	Acropora digitifera	157.386	24	24	23000000
198	1	XP_015761029.1	XP_015761029.1	PREDICTED protein diaphanous homolog 2-like	XP_015761029.1	Acropora digitifera	126.005	24	24	35000000
199	1	XP_015761879.1	XP_015761879.1	PREDICTED myosin-VIIa-like	XP_015761879.1	Acropora digitifera	258.655	24	24	15000000
201	1	XP_015765135.1	XP_015765135.1	PREDICTED uncharacterized protein LOC107344040	XP_015765135.1	Acropora digitifera	372.401	24	24	24000000
202	1	XP_015768410.1	XP_015768410.1	PREDICTED unconventional myosin-Vb-like	XP_015768410.1	Acropora digitifera	188.951	24	24	17000000
203	1	XP_015770246.1	XP_015770246.1	PREDICTED phospholipid-transporting ATPase IA-like	XP_015770246.1	Acropora digitifera	145.176	24	24	18000000
204	1	XP_015770703.1	XP_015770703.1	PREDICTED dynactin subunit 1-like	XP_015770703.1	Acropora digitifera	99.023	30	24	41000000
205	1	XP_015775853.1	XP_015775853.1	PREDICTED scavenger receptor cysteine-rich domain superfamily protein-like	XP_015775853.1	Acropora digitifera	158.911	24	24	18000000
206	1	XP_015748796.1	XP_015748796.1	PREDICTED LOW QUALITY PROTEIN sortilin-related receptor-like	XP_015748796.1	Acropora digitifera	219.237	24	23	31000000
207	1	XP_015752400.1	XP_015752400.1	PREDICTED E3 ubiquitin-protein ligase HECTD1-like, partial	XP_015752400.1	Acropora digitifera	318.469	23	23	19000000
208	1	XP_015754892.1	XP_015754892.1	PREDICTED intraflagellar transport protein 172 homolog	XP_015754892.1	Acropora digitifera	174.82	32	23	13000000
209	1	XP_015756191.1	XP_015756191.1	PREDICTED LOW QUALITY PROTEIN chromodomain-helicase-DNA-binding protein 4-like	XP_015756191.1	Acropora digitifera	180.928	23	23	14000000
210	1	XP_015758024.1	XP_015758024.1	PREDICTED coiled-coil domain-containing protein 146-like	XP_015758024.1	Acropora digitifera	110.033	23	23	4300000
211	1	XP_015758591.1	XP_015758591.1	PREDICTED adenylate kinase isoenzyme 5-like	XP_015758591.1	Acropora digitifera	100.193	23	23	19000000
212	1	XP_015758656.1	XP_015758656.1	PREDICTED cullin-3-like	XP_015758656.1	Acropora digitifera	76.741	23	23	18000000
213	1	XP_015759104.1	XP_015759104.1	PREDICTED WD repeat-containing protein 1-A-like	XP_015759104.1	Acropora digitifera	50.383	23	23	74000000
214	1	XP_015762265.1	XP_015762265.1	PREDICTED importin-7-like	XP_015762265.1	Acropora digitifera	115.466	23	23	50000000
215	1	XP_015764427.1	XP_015764427.1	PREDICTED 116 kDa U5 small nuclear ribonucleoprotein component-like	XP_015764427.1	Acropora digitifera	95.039	23	23	74000000
216	1	XP_015766531.1	XP_015766531.1	PREDICTED lon protease homolog, mitochondrial-like	XP_015766531.1	Acropora digitifera	100.485	23	23	28000000
217	1	XP_015768744.1	XP_015768744.1	PREDICTED alpha-mannosidase 2-like	XP_015768744.1	Acropora digitifera	118.109	23	23	25000000
218	1	XP_015769504.1	XP_015769504.1	PREDICTED T-complex protein 1 subunit theta-like	XP_015769504.1	Acropora digitifera	58.872	23	23	440000000
219	1	XP_015770231.1	XP_015770231.1	PREDICTED LOW QUALITY PROTEIN N-alpha-acetyltransferase 15, NatA auxiliary subunit-like	XP_015770231.1	Acropora digitifera	92.284	23	23	46000000
220	1	XP_015772521.1	XP_015772521.1	PREDICTED centrosomal protein of 112 kDa-like	XP_015772521.1	Acropora digitifera	115.802	23	23	2800000
221	1	XP_015772691.1	XP_015772691.1	PREDICTED E3 ubiquitin-protein ligase UBR5-like	XP_015772691.1	Acropora digitifera	333.362	23	23	13000000
223	1	XP_015774454.1	XP_015774454.1	PREDICTED LOW QUALITY PROTEIN proto-oncogene vav-like	XP_015774454.1	Acropora digitifera	123.678	23	23	20000000
225	1	XP_015776836.1	XP_015776836.1	PREDICTED outer dense fiber protein 2-like	XP_015776836.1	Acropora digitifera	120.918	26	23	8700000
226	1	XP_015776976.1	XP_015776976.1	PREDICTED trichohyalin-like	XP_015776976.1	Acropora digitifera	180.634	23	23	14000000
227	1	XP_015778468.1	XP_015778468.1	PREDICTED splicing factor 3B subunit 1-like	XP_015778468.1	Acropora digitifera	170.374	23	23	56000000
228	1	XP_015778691.1	XP_015778691.1	PREDICTED cilia- and flagella-associated protein 46-like	XP_015778691.1	Acropora digitifera	159.361	35	23	1300000
229	1	XP_015748733.1	XP_015748733.1	PREDICTED spectrin beta chain, non-erythrocytic 1-like	XP_015748733.1	Acropora digitifera	255.622	85	22	280000000
230	1	XP_015749668.1	XP_015749668.1	PREDICTED aconitate hydratase, mitochondrial-like	XP_015749668.1	Acropora digitifera	58.164	22	22	190000000
231	1	XP_015751731.1	XP_015751731.1	PREDICTED radial spoke head 10 homolog B-like	XP_015751731.1	Acropora digitifera	93.281	22	22	2400000
232	1	XP_015755530.1	XP_015755530.1	PREDICTED peroxidase-like	XP_015755530.1	Acropora digitifera	92.42	22	22	320000000
233	1	XP_015756612.1	XP_015756612.1	PREDICTED DNA-directed RNA polymerase II subunit RPB1-like	XP_015756612.1	Acropora digitifera	144.029	22	22	24000000
234	1	XP_015759118.1	XP_015759118.1	PREDICTED coiled-coil domain-containing protein 81-like	XP_015759118.1	Acropora digitifera	75.997	22	22	2400000
235	1	XP_015759867.1	XP_015759867.1	PREDICTED serine/threonine-protein kinase mTOR-like	XP_015759867.1	Acropora digitifera	233.906	37	22	7900000
236	1	XP_015760221.1	XP_015760221.1	PREDICTED kalirin-like	XP_015760221.1	Acropora digitifera	168.513	22	22	41000000
237	1	XP_015760247.1	XP_015760247.1	PREDICTED SEC14 domain and spectrin repeat-containing protein 1-B-like	XP_015760247.1	Acropora digitifera	100.231	22	22	25000000
238	1	XP_015761523.1	XP_015761523.1	PREDICTED LOW QUALITY PROTEIN proteasome-associated protein ECM29 homolog	XP_015761523.1	Acropora digitifera	186.582	22	22	10000000
239	1	XP_015763240.1	XP_015763240.1	PREDICTED L-fucose kinase-like	XP_015763240.1	Acropora digitifera	118.926	22	22	83000000
240	1	XP_015764099.1	XP_015764099.1	PREDICTED supervillin-like	XP_015764099.1	Acropora digitifera	154.169	27	22	17000000
241	1	XP_015764162.1	XP_015764162.1	PREDICTED piwi-like protein 1	XP_015764162.1	Acropora digitifera	85.695	22	22	56000000
242	1	XP_015767289.1	XP_015767289.1	PREDICTED LOW QUALITY PROTEIN patatin-like phospholipase domain-containing protein 7	XP_015767289.1	Acropora digitifera	154.926	22	22	20000000
243	1	XP_015769951.1	XP_015769951.1	PREDICTED exportin-7-like	XP_015769951.1	Acropora digitifera	123.38	26	22	24000000
244	1	XP_015770525.1	XP_015770525.1	PREDICTED uncharacterized protein LOC107348947	XP_015770525.1	Acropora digitifera	65.957	22	22	2100000
245	1	XP_015771450.1	XP_015771450.1	PREDICTED small subunit processome component 20 homolog	XP_015771450.1	Acropora digitifera	212.214	22	22	10000000
246	1	XP_015772226.1	XP_015772226.1	PREDICTED cilia- and flagella-associated protein 69-like	XP_015772226.1	Acropora digitifera	96.357	22	22	850000
247	1	XP_015772699.1	XP_015772699.1	PREDICTED transient receptor potential cation channel subfamily A member 1-like	XP_015772699.1	Acropora digitifera	233.783	22	22	9800000
248	1	XP_015774007.1	XP_015774007.1	PREDICTED centrosome-associated protein 350-like	XP_015774007.1	Acropora digitifera	316.449	31	22	820000
249	1	XP_015774368.1	XP_015774368.1	PREDICTED uncharacterized protein LOC107352558	XP_015774368.1	Acropora digitifera	114.666	22	22	3800000
250	1	XP_015774822.1	XP_015774822.1	PREDICTED growth arrest-specific protein 8-like	XP_015774822.1	Acropora digitifera	56.984	22	22	4000000
251	1	XP_015776137.1	XP_015776137.1	PREDICTED endothelin-converting enzyme 1-like	XP_015776137.1	Acropora digitifera	88.815	22	22	27000000
252	1	XP_015777297.1	XP_015777297.1	PREDICTED nuclear pore complex protein Nup155-like	XP_015777297.1	Acropora digitifera	110.373	22	22	29000000
253	1	XP_015777776.1	XP_015777776.1	PREDICTED probable ubiquitin carboxyl-terminal hydrolase FAF-X	XP_015777776.1	Acropora digitifera	262.707	42	22	31000000
254	1	XP_015777894.1	XP_015777894.1	PREDICTED LOW QUALITY PROTEIN uncharacterized protein LOC107355810	XP_015777894.1	Acropora digitifera	147.359	22	22	45000000
255	1	XP_015778217.1	XP_015778217.1	PREDICTED intraflagellar transport protein 140 homolog	XP_015778217.1	Acropora digitifera	139.629	29	22	8100000
256	1	XP_015753216.1	XP_015753216.1	PREDICTED flotillin-1-like	XP_015753216.1	Acropora digitifera	38.683	21	21	130000000
257	1	XP_015754893.1	XP_015754893.1	PREDICTED calcium-transporting ATPase sarcoplasmic/endoplasmic reticulum type-like	XP_015754893.1	Acropora digitifera	104.229	21	21	150000000
260	1	XP_015757012.1	XP_015757012.1	PREDICTED bifunctional glutamate/proline--tRNA ligase-like	XP_015757012.1	Acropora digitifera	144.417	31	21	88000000
261	1	XP_015757315.1	XP_015757315.1	PREDICTED centromere protein F-like, partial	XP_015757315.1	Acropora digitifera	670.207	23	21	5200000
262	1	XP_015757339.1	XP_015757339.1	PREDICTED LOW QUALITY PROTEIN WD repeat and FYVE domain-containing protein 3-like	XP_015757339.1	Acropora digitifera	339.554	21	21	5000000
263	1	XP_015758780.1	XP_015758780.1	PREDICTED beta-adrenergic receptor kinase 2-like	XP_015758780.1	Acropora digitifera	78.416	21	21	38000000
264	1	XP_015758990.1	XP_015758990.1	PREDICTED cyclin-G-associated kinase-like	XP_015758990.1	Acropora digitifera	149.785	29	21	14000000
265	1	XP_015760671.1	XP_015760671.1	PREDICTED LOW QUALITY PROTEIN cytoplasmic aconitate hydratase-like	XP_015760671.1	Acropora digitifera	78.226	21	21	190000000
266	1	XP_015761098.1	XP_015761098.1	PREDICTED 26S proteasome non-ATPase regulatory subunit 1-like	XP_015761098.1	Acropora digitifera	89.494	21	21	120000000
267	1	XP_015761526.1	XP_015761526.1	PREDICTED uncharacterized protein LOC107340675	XP_015761526.1	Acropora digitifera	384.014	21	21	140000
268	3	XP_015761902.1;XP_015761903.1;XP_015761904.1	XP_015761902.1	PREDICTED probable phospholipid-transporting ATPase IF isoform X1	XP_015761902.1	Acropora digitifera	128.205	21	21	7900000
269	2	XP_015762390.1;XP_015762391.1	XP_015762390.1	PREDICTED ATP-dependent RNA helicase dbp2-like isoform X1	XP_015762390.1	Acropora digitifera	73.452	21	21	160000000
270	2	XP_015762905.1;XP_015762908.1	XP_015762905.1	PREDICTED allene oxide synthase-lipoxygenase protein-like isoform X1	XP_015762905.1	Acropora digitifera	79.641	21	21	56000000
271	3	XP_015763220.1;XP_015763221.1;XP_015763222.1	XP_015763220.1	PREDICTED plectin-like isoform X1	XP_015763220.1	Acropora digitifera	288.949	21	21	7800000
272	1	XP_015764199.1	XP_015764199.1	PREDICTED vesicle-fusing ATPase-like	XP_015764199.1	Acropora digitifera	79.966	24	21	86000000
273	1	XP_015767586.1	XP_015767586.1	PREDICTED dual 3',5'-cyclic-AMP and -GMP phosphodiesterase 11-like	XP_015767586.1	Acropora digitifera	111.658	24	21	30000000
274	1	XP_015769198.1	XP_015769198.1	PREDICTED LOW QUALITY PROTEIN phosphoglucomutase-1-like	XP_015769198.1	Acropora digitifera	61.668	21	21	68000000
275	1	XP_015769664.1	XP_015769664.1	PREDICTED uncharacterized protein LOC107348164	XP_015769664.1	Acropora digitifera	119.894	21	21	2400000
276	1	XP_015771997.1	XP_015771997.1	PREDICTED insulin-degrading enzyme-like	XP_015771997.1	Acropora digitifera	112.059	21	21	24000000
277	1	XP_015772086.1	XP_015772086.1	PREDICTED enhancer of mRNA-decapping protein 4-like	XP_015772086.1	Acropora digitifera	127.045	21	21	51000000
278	1	XP_015772225.1	XP_015772225.1	PREDICTED probable ATP-dependent RNA helicase DDX46, partial	XP_015772225.1	Acropora digitifera	76.551	21	21	40000000
279	1	XP_015773658.1	XP_015773658.1	PREDICTED aspartate--tRNA ligase, cytoplasmic-like	XP_015773658.1	Acropora digitifera	64.996	21	21	240000000
280	1	XP_015773722.1	XP_015773722.1	PREDICTED linear gramicidin synthase subunit D-like	XP_015773722.1	Acropora digitifera	142.529	21	21	42000000
281	1	XP_015774666.1	XP_015774666.1	PREDICTED T-complex protein 1 subunit beta-like	XP_015774666.1	Acropora digitifera	56.77	21	21	210000000
282	1	XP_015774985.1	XP_015774985.1	PREDICTED nodal modulator 3-like	XP_015774985.1	Acropora digitifera	114.409	21	21	77000000
283	1	XP_015777775.1	XP_015777775.1	PREDICTED E3 ubiquitin-protein ligase TRIP12-like	XP_015777775.1	Acropora digitifera	202.895	21	21	10000000
285	1	XP_015751079.1	XP_015751079.1	PREDICTED sushi, von Willebrand factor type A, EGF and pentraxin domain-containing protein 1-like	XP_015751079.1	Acropora digitifera	214.14	20	20	180000000
286	1	XP_015753721.1	XP_015753721.1	PREDICTED zinc finger ZZ-type and EF-hand domain-containing protein 1-like	XP_015753721.1	Acropora digitifera	108.532	20	20	10000000
287	1	XP_015755375.1	XP_015755375.1	PREDICTED cat eye syndrome critical region protein 2-like	XP_015755375.1	Acropora digitifera	135.767	20	20	13000000
288	1	XP_015755408.1	XP_015755408.1	PREDICTED MICOS complex subunit MIC60-like	XP_015755408.1	Acropora digitifera	66.498	20	20	49000000
289	1	XP_015755980.1	XP_015755980.1	PREDICTED rapamycin-insensitive companion of mTOR-like	XP_015755980.1	Acropora digitifera	179.356	23	20	8400000
290	1	XP_015758733.1	XP_015758733.1	PREDICTED peroxisomal multifunctional enzyme type 2-like	XP_015758733.1	Acropora digitifera	80.887	20	20	48000000
291	2	XP_015758734.1;XP_015758735.1	XP_015758734.1	PREDICTED myosin-IB-like	XP_015758734.1	Acropora digitifera	77.607	20	20	37000000
292	2	XP_015759155.1;XP_015759157.1	XP_015759155.1	PREDICTED uncharacterized protein LOC107338443 isoform X1	XP_015759155.1	Acropora digitifera	148.085	20	20	13000000
293	1	XP_015759594.1	XP_015759594.1	PREDICTED acyl-coenzyme A oxidase, peroxisomal-like	XP_015759594.1	Acropora digitifera	72.842	21	20	150000000
294	1	XP_015762260.1	XP_015762260.1	PREDICTED filamin-A-like	XP_015762260.1	Acropora digitifera	179.198	29	20	83000000
295	1	XP_015763019.1	XP_015763019.1	PREDICTED cilia- and flagella-associated protein 58-like	XP_015763019.1	Acropora digitifera	79.181	20	20	7600000
296	1	XP_015763177.1	XP_015763177.1	PREDICTED LOW QUALITY PROTEIN cytoplasmic FMR1-interacting protein 1-like	XP_015763177.1	Acropora digitifera	112.642	20	20	33000000
297	1	XP_015764006.1	XP_015764006.1	PREDICTED LOW QUALITY PROTEIN FH1/FH2 domain-containing protein 3-like	XP_015764006.1	Acropora digitifera	165.246	20	20	12000000
298	2	XP_015765126.1;XP_015765127.1	XP_015765126.1	PREDICTED 26S protease regulatory subunit 7 isoform X1	XP_015765126.1	Acropora digitifera	48.42	21	20	100000000
299	1	XP_015765741.1	XP_015765741.1	PREDICTED AP-3 complex subunit beta-1-like	XP_015765741.1	Acropora digitifera	86.172	20	20	48000000
300	1	XP_015766117.1	XP_015766117.1	PREDICTED LOW QUALITY PROTEIN vinculin-like	XP_015766117.1	Acropora digitifera	100.223	20	20	140000000
301	1	XP_015766349.1	XP_015766349.1	PREDICTED ruvB-like 2	XP_015766349.1	Acropora digitifera	52.02	20	20	130000000
302	1	XP_015767290.1	XP_015767290.1	PREDICTED coiled-coil and C2 domain-containing protein 2A-like	XP_015767290.1	Acropora digitifera	197.188	20	20	1000000
304	1	XP_015768420.1	XP_015768420.1	PREDICTED intraflagellar transport protein 56-like	XP_015768420.1	Acropora digitifera	64.211	20	20	10000000
305	1	XP_015770182.1	XP_015770182.1	PREDICTED IQ and ubiquitin-like domain-containing protein	XP_015770182.1	Acropora digitifera	88.125	20	20	2100000
306	1	XP_015770740.1	XP_015770740.1	PREDICTED ubiquitin carboxyl-terminal hydrolase 47-like	XP_015770740.1	Acropora digitifera	124.309	20	20	18000000
307	1	XP_015771464.1	XP_015771464.1	PREDICTED lymphoid-restricted membrane protein-like	XP_015771464.1	Acropora digitifera	94.807	20	20	14000
308	1	XP_015771837.1	XP_015771837.1	PREDICTED uncharacterized protein LOC107350118	XP_015771837.1	Acropora digitifera	74.544	20	20	130000000
309	1	XP_015772708.1	XP_015772708.1	PREDICTED transient receptor potential cation channel subfamily A member 1-like	XP_015772708.1	Acropora digitifera	134.464	26	20	37000000
310	1	XP_015773736.1	XP_015773736.1	PREDICTED multifunctional protein ADE2-like	XP_015773736.1	Acropora digitifera	47.313	20	20	350000000
311	1	XP_015773927.1	XP_015773927.1	PREDICTED Bardet-Biedl syndrome 7 protein homolog	XP_015773927.1	Acropora digitifera	77.02	20	20	8300000
312	2	XP_015774247.1;XP_015774248.1	XP_015774247.1	PREDICTED IQ domain-containing protein H-like isoform X1	XP_015774247.1	Acropora digitifera	112.725	20	20	1500000
313	1	XP_015774341.1	XP_015774341.1	PREDICTED transformation/transcription domain-associated protein-like	XP_015774341.1	Acropora digitifera	393.834	29	20	9600000
314	1	XP_015774750.1	XP_015774750.1	PREDICTED la-related protein 1B-like	XP_015774750.1	Acropora digitifera	102.684	20	20	15000000
315	1	XP_015776356.1	XP_015776356.1	PREDICTED apoptotic protease-activating factor 1-like	XP_015776356.1	Acropora digitifera	123.704	20	20	12000000
316	1	XP_015779860.1	XP_015779860.1	PREDICTED alpha-protein kinase 1-like	XP_015779860.1	Acropora digitifera	127.151	22	20	140000
317	1	XP_015779862.1	XP_015779862.1	PREDICTED phosphoenolpyruvate carboxykinase	XP_015779862.1	Acropora digitifera	69.24	22	20	480000000
318	1	XP_015780037.1	XP_015780037.1	PREDICTED thyroglobulin-like	XP_015780037.1	Acropora digitifera	123.376	20	20	9500000
320	1	XP_015748642.1	XP_015748642.1	PREDICTED cation-independent mannose-6-phosphate receptor-like	XP_015748642.1	Acropora digitifera	180.274	19	19	10000000
321	1	XP_015752513.1	XP_015752513.1	PREDICTED eukaryotic translation initiation factor 4 gamma 2-like	XP_015752513.1	Acropora digitifera	82.601	19	19	23000000
322	2	XP_015753513.1;XP_015753514.1	XP_015753513.1	PREDICTED AP2-associated protein kinase 1-like isoform X1	XP_015753513.1	Acropora digitifera	123.374	19	19	12000000
324	1	XP_015754781.1	XP_015754781.1	PREDICTED jouberin-like, partial	XP_015754781.1	Acropora digitifera	116.414	19	19	420000
325	1	XP_015754911.1	XP_015754911.1	PREDICTED rab GTPase-binding effector protein 1-like	XP_015754911.1	Acropora digitifera	100.409	19	19	10000000
326	1	XP_015755033.1	XP_015755033.1	PREDICTED non-lysosomal glucosylceramidase-like	XP_015755033.1	Acropora digitifera	97.7	19	19	2700000
327	1	XP_015755189.1	XP_015755189.1	PREDICTED phosphoacetylglucosamine mutase-like	XP_015755189.1	Acropora digitifera	58.422	19	19	68000000
328	2	XP_015757441.1;XP_015757442.1	XP_015757441.1	PREDICTED apoptosis-inducing factor 3-like isoform X1	XP_015757441.1	Acropora digitifera	66.61	19	19	59000000
329	1	XP_015758917.1	XP_015758917.1	PREDICTED WASH complex subunit FAM21-like	XP_015758917.1	Acropora digitifera	162.688	19	19	12000000
330	1	XP_015760154.1	XP_015760154.1	PREDICTED protein transport protein Sec16A-like	XP_015760154.1	Acropora digitifera	147.153	19	19	13000000
331	1	XP_015760745.1	XP_015760745.1	PREDICTED WD repeat-containing protein on Y chromosome-like	XP_015760745.1	Acropora digitifera	106.362	19	19	1400000
332	1	XP_015761082.1	XP_015761082.1	PREDICTED plastin-3-like	XP_015761082.1	Acropora digitifera	70.428	19	19	120000000
334	1	XP_015762779.1	XP_015762779.1	PREDICTED cadherin EGF LAG seven-pass G-type receptor 1-like	XP_015762779.1	Acropora digitifera	337.687	19	19	7800000
335	1	XP_015763121.1	XP_015763121.1	PREDICTED sushi, von Willebrand factor type A, EGF and pentraxin domain-containing protein 1-like	XP_015763121.1	Acropora digitifera	120.222	19	19	390000000
337	1	XP_015763834.1	XP_015763834.1	PREDICTED bifunctional 3'-phosphoadenosine 5'-phosphosulfate synthase 2-like	XP_015763834.1	Acropora digitifera	59.388	19	19	67000000
339	1	XP_015764679.1	XP_015764679.1	PREDICTED coatomer subunit beta'-like, partial	XP_015764679.1	Acropora digitifera	126.723	19	19	120000000
340	1	XP_015765375.1	XP_015765375.1	PREDICTED dystonin-like	XP_015765375.1	Acropora digitifera	144.571	19	19	15000000
341	1	XP_015767194.1	XP_015767194.1	PREDICTED LOW QUALITY PROTEIN regulator of nonsense transcripts 1-like	XP_015767194.1	Acropora digitifera	131.344	19	19	46000000
342	1	XP_015767285.1	XP_015767285.1	PREDICTED golgin subfamily A member 2-like	XP_015767285.1	Acropora digitifera	115.054	19	19	8700000
343	1	XP_015769060.1	XP_015769060.1	PREDICTED WD repeat-containing protein 78-like	XP_015769060.1	Acropora digitifera	67.39	19	19	8300000
344	1	XP_015770174.1	XP_015770174.1	PREDICTED LOW QUALITY PROTEIN ubiquitin-like modifier-activating enzyme 1	XP_015770174.1	Acropora digitifera	103.491	19	19	240000000
345	1	XP_015770247.1	XP_015770247.1	PREDICTED LOW QUALITY PROTEIN coronin-7-like	XP_015770247.1	Acropora digitifera	74.293	19	19	11000000
346	1	XP_015771536.1	XP_015771536.1	PREDICTED protein RRP5 homolog	XP_015771536.1	Acropora digitifera	195.649	19	19	11000000
347	1	XP_015771633.1	XP_015771633.1	PREDICTED putative methyltransferase NSUN7	XP_015771633.1	Acropora digitifera	62.887	19	19	30000000
348	1	XP_015772229.1	XP_015772229.1	PREDICTED tuftelin-interacting protein 11-like	XP_015772229.1	Acropora digitifera	95.657	19	19	12000000
349	1	XP_015774555.1	XP_015774555.1	PREDICTED protein sidekick-2-like	XP_015774555.1	Acropora digitifera	222.938	19	19	9900000
350	1	XP_015774808.1	XP_015774808.1	PREDICTED AFG3-like protein 2	XP_015774808.1	Acropora digitifera	85.457	19	19	35000000
351	1	XP_015775481.1	XP_015775481.1	PREDICTED rab GTPase-activating protein 1-like	XP_015775481.1	Acropora digitifera	124.949	19	19	18000000
352	1	XP_015776495.1	XP_015776495.1	PREDICTED transportin-1-like	XP_015776495.1	Acropora digitifera	100.407	19	19	53000000
353	1	XP_015776612.1	XP_015776612.1	PREDICTED puromycin-sensitive aminopeptidase-like	XP_015776612.1	Acropora digitifera	169.255	23	19	110000000
354	1	XP_015776834.1	XP_015776834.1	PREDICTED E3 ubiquitin-protein ligase UBR4-like	XP_015776834.1	Acropora digitifera	326.133	44	19	15000000
355	1	XP_015778637.1	XP_015778637.1	PREDICTED FACT complex subunit SPT16-like	XP_015778637.1	Acropora digitifera	112.957	19	19	40000000
356	1	XP_015780239.1	XP_015780239.1	PREDICTED CD109 antigen-like	XP_015780239.1	Acropora digitifera	158.776	19	19	16000000
358	1	XP_015751323.1	XP_015751323.1	PREDICTED protein FAM179B-like	XP_015751323.1	Acropora digitifera	182.564	18	18	1400000
359	2	XP_015752896.1;XP_015752897.1	XP_015752896.1	PREDICTED mitochondrial Rho GTPase 1-A-like isoform X1	XP_015752896.1	Acropora digitifera	69.395	18	18	30000000
361	1	XP_015753404.1	XP_015753404.1	PREDICTED EF-hand domain-containing family member C2-like	XP_015753404.1	Acropora digitifera	58.736	18	18	9000000
362	1	XP_015753533.1	XP_015753533.1	PREDICTED neurogenic locus notch homolog protein 1-like	XP_015753533.1	Acropora digitifera	188.883	18	18	18000000
363	1	XP_015754384.1	XP_015754384.1	PREDICTED LOW QUALITY PROTEIN trifunctional enzyme subunit alpha, mitochondrial-like	XP_015754384.1	Acropora digitifera	53.024	18	18	120000000
364	1	XP_015754889.1	XP_015754889.1	PREDICTED sphingomyelin phosphodiesterase 4-like	XP_015754889.1	Acropora digitifera	82.78	18	18	9900000
365	2	XP_015754954.1;XP_015754955.1	XP_015754954.1	PREDICTED uncharacterized protein LOC107334529	XP_015754954.1	Acropora digitifera	143.887	18	18	20000000
366	1	XP_015755294.1	XP_015755294.1	PREDICTED dynein regulatory complex subunit 7-like	XP_015755294.1	Acropora digitifera	121.767	18	18	1600000
367	4	XP_015755670.1;XP_015755671.1;XP_015755672.1;XP_015755673.1	XP_015755670.1	PREDICTED transient receptor potential cation channel subfamily A member 1-like isoform X1	XP_015755670.1	Acropora digitifera	88.376	18	18	12000000
368	1	XP_015756084.1	XP_015756084.1	PREDICTED unconventional myosin-VI-like	XP_015756084.1	Acropora digitifera	121.152	18	18	25000000
369	1	XP_015757157.1	XP_015757157.1	PREDICTED neutral and basic amino acid transport protein rBAT-like	XP_015757157.1	Acropora digitifera	65.032	18	18	170000000
370	1	XP_015757187.1	XP_015757187.1	PREDICTED phosphatidylinositol 4-kinase alpha-like	XP_015757187.1	Acropora digitifera	190.659	18	18	5100000
371	1	XP_015757464.1	XP_015757464.1	PREDICTED ATP-dependent 6-phosphofructokinase, muscle type-like	XP_015757464.1	Acropora digitifera	84.531	18	18	49000000
372	1	XP_015759124.1	XP_015759124.1	PREDICTED activating signal cointegrator 1 complex subunit 3-like	XP_015759124.1	Acropora digitifera	211.081	19	18	10000000
373	1	XP_015760824.1	XP_015760824.1	PREDICTED SWI/SNF complex subunit SMARCC2-like	XP_015760824.1	Acropora digitifera	131.921	18	18	29000000
374	1	XP_015761826.1	XP_015761826.1	PREDICTED early endosome antigen 1-like	XP_015761826.1	Acropora digitifera	78.535	18	18	10000000
375	1	XP_015763189.1	XP_015763189.1	PREDICTED E3 ubiquitin-protein ligase NEDD4-like	XP_015763189.1	Acropora digitifera	82.596	18	18	21000000
376	1	XP_015763790.1	XP_015763790.1	PREDICTED osmotic avoidance abnormal protein 3-like	XP_015763790.1	Acropora digitifera	98.872	20	18	1200000
377	1	XP_015764044.1	XP_015764044.1	PREDICTED serine/threonine-protein kinase 31-like	XP_015764044.1	Acropora digitifera	98.203	18	18	7900000
378	1	XP_015764105.1	XP_015764105.1	PREDICTED very long-chain specific acyl-CoA dehydrogenase, mitochondrial-like, partial	XP_015764105.1	Acropora digitifera	55.187	18	18	150000000
379	1	XP_015765213.1	XP_015765213.1	PREDICTED ATP-dependent Clp protease ATP-binding subunit clpX-like, mitochondrial	XP_015765213.1	Acropora digitifera	67.045	18	18	22000000
380	1	XP_015765232.1	XP_015765232.1	PREDICTED threonine--tRNA ligase, cytoplasmic-like	XP_015765232.1	Acropora digitifera	89.202	18	18	110000000
381	1	XP_015766357.1	XP_015766357.1	PREDICTED ubiquitin-like modifier-activating enzyme 6	XP_015766357.1	Acropora digitifera	79.814	18	18	22000000
382	1	XP_015766713.1	XP_015766713.1	PREDICTED mucin-2-like	XP_015766713.1	Acropora digitifera	51.382	18	18	88000000
383	1	XP_015766825.1	XP_015766825.1	PREDICTED lethal(2) giant larvae protein homolog 1-like	XP_015766825.1	Acropora digitifera	75.571	20	18	320000000
384	1	XP_015767742.1	XP_015767742.1	PREDICTED tyrosine-protein phosphatase non-receptor type 11-like	XP_015767742.1	Acropora digitifera	66.557	18	18	94000000
385	1	XP_015768334.1	XP_015768334.1	PREDICTED LOW QUALITY PROTEIN protocadherin Fat 1-like	XP_015768334.1	Acropora digitifera	484.367	18	18	4100000
386	1	XP_015769202.1	XP_015769202.1	PREDICTED flotillin-2a-like	XP_015769202.1	Acropora digitifera	45.986	18	18	180000000
387	3	XP_015769412.1;XP_015769413.1;XP_015769414.1	XP_015769412.1	PREDICTED catenin beta-like isoform X1	XP_015769412.1	Acropora digitifera	82.573	18	18	40000000
388	1	XP_015771669.1	XP_015771669.1	PREDICTED MAM and LDL-receptor class A domain-containing protein 2	XP_015771669.1	Acropora digitifera	950.337	38	18	4400000
389	1	XP_015771690.1	XP_015771690.1	PREDICTED 26S proteasome non-ATPase regulatory subunit 2-like	XP_015771690.1	Acropora digitifera	50.157	18	18	55000000
390	1	XP_015772488.1	XP_015772488.1	PREDICTED UPF0602 protein C4orf47 homolog	XP_015772488.1	Acropora digitifera	34.158	18	18	1600000
391	1	XP_015773376.1	XP_015773376.1	PREDICTED kinesin-like protein KIF28P	XP_015773376.1	Acropora digitifera	97.63	18	18	71000000
392	1	XP_015773574.1	XP_015773574.1	PREDICTED cytosolic isocitrate dehydrogenase	XP_015773574.1	Acropora digitifera	51.58	18	18	250000000
393	2	XP_015773741.1;XP_015773742.1	XP_015773741.1	PREDICTED calnexin-like isoform X1	XP_015773741.1	Acropora digitifera	68.311	18	18	260000000
394	1	XP_015774749.1	XP_015774749.1	PREDICTED kinase D-interacting substrate of 220 kDa-like, partial	XP_015774749.1	Acropora digitifera	128.538	18	18	5900000
395	1	XP_015775212.1	XP_015775212.1	PREDICTED uncharacterized protein LOC107353382, partial	XP_015775212.1	Acropora digitifera	132.793	19	18	200000000
396	1	XP_015775940.1	XP_015775940.1	PREDICTED nuclear pore complex protein Nup153-like	XP_015775940.1	Acropora digitifera	116.037	18	18	12000000
397	2	XP_015777377.1;XP_015777385.1	XP_015777377.1	PREDICTED stabilizer of axonemal microtubules 2-like isoform X1	XP_015777377.1	Acropora digitifera	52.918	19	18	400000
398	1	XP_015777741.1	XP_015777741.1	PREDICTED retinoblastoma-like protein 1	XP_015777741.1	Acropora digitifera	114.974	18	18	21000000
399	1	XP_015778653.1	XP_015778653.1	PREDICTED coiled-coil domain-containing protein 177-like	XP_015778653.1	Acropora digitifera	84.196	18	18	600000
400	1	XP_015779305.1	XP_015779305.1	PREDICTED uncharacterized protein LOC107357178	XP_015779305.1	Acropora digitifera	145.158	27	18	28000000
401	1	ARA71550.1	ARA71550.1	cadherin	ARA71550.1	Acropora digitifera	488.504	80	17	63000000
403	1	XP_015747480.1	XP_015747480.1	PREDICTED serine/threonine-protein kinase MRCK alpha-like	XP_015747480.1	Acropora digitifera	143.451	21	17	21000000
404	1	XP_015747765.1	XP_015747765.1	PREDICTED uncharacterized protein LOC107327525	XP_015747765.1	Acropora digitifera	60.104	17	17	37000000
406	1	XP_015749917.1	XP_015749917.1	PREDICTED uncharacterized protein LOC107329761	XP_015749917.1	Acropora digitifera	58.493	18	17	23000000
407	1	XP_015750952.1	XP_015750952.1	PREDICTED methionine--tRNA ligase, cytoplasmic-like	XP_015750952.1	Acropora digitifera	97.295	17	17	29000000
408	2	XP_015751266.1;XP_015751267.1	XP_015751266.1	PREDICTED COP9 signalosome complex subunit 2	XP_015751266.1	Acropora digitifera	51.615	17	17	31000000
409	1	XP_015751291.1	XP_015751291.1	PREDICTED elongation factor Tu-like	XP_015751291.1	Acropora digitifera	45.196	17	17	130000000
410	1	XP_015752636.1	XP_015752636.1	PREDICTED LOW QUALITY PROTEIN HEAT repeat-containing protein 1-like	XP_015752636.1	Acropora digitifera	183.712	20	17	8700000
411	1	XP_015752740.1	XP_015752740.1	PREDICTED thioredoxin domain-containing protein 3 homolog	XP_015752740.1	Acropora digitifera	86.774	17	17	15000000
412	1	XP_015753588.1	XP_015753588.1	PREDICTED acyl-CoA dehydrogenase family member 10-like	XP_015753588.1	Acropora digitifera	104.575	17	17	24000000
413	1	XP_015753854.1	XP_015753854.1	PREDICTED inactive tyrosine-protein kinase 7-like	XP_015753854.1	Acropora digitifera	76.566	17	17	70000000
414	2	XP_015754548.1;XP_015754549.1	XP_015754548.1	PREDICTED glutamyl aminopeptidase-like isoform X1	XP_015754548.1	Acropora digitifera	111.03	17	17	16000000
415	1	XP_015754550.1	XP_015754550.1	PREDICTED cilia- and flagella-associated protein 53-like	XP_015754550.1	Acropora digitifera	55.619	17	17	1400000
417	1	XP_015754960.1	XP_015754960.1	PREDICTED coronin-6-like	XP_015754960.1	Acropora digitifera	47.667	17	17	210000000
418	3	XP_015755078.1;XP_015755079.1;XP_015755080.1	XP_015755078.1	PREDICTED elongation factor 1-alpha isoform X1	XP_015755078.1	Acropora digitifera	50.847	17	17	1800000000
419	1	XP_015755531.1	XP_015755531.1	PREDICTED peroxidasin-like	XP_015755531.1	Acropora digitifera	72.507	18	17	860000000
420	1	XP_015755959.1	XP_015755959.1	PREDICTED calcium-binding mitochondrial carrier protein Aralar2-like	XP_015755959.1	Acropora digitifera	77.666	20	17	55000000
422	1	XP_015756605.1	XP_015756605.1	PREDICTED uncharacterized protein LOC107336058	XP_015756605.1	Acropora digitifera	161.606	17	17	6200000
423	1	XP_015757011.1	XP_015757011.1	PREDICTED leucine-rich repeat-containing protein 45-like	XP_015757011.1	Acropora digitifera	76.309	17	17	3600000
425	3	XP_015758136.1;XP_015758137.1;XP_015758138.1	XP_015758136.1	PREDICTED serine-rich adhesin for platelets-like isoform X1	XP_015758136.1	Acropora digitifera	244.924	17	17	810000
427	1	XP_015758602.1	XP_015758602.1	PREDICTED rho guanine nucleotide exchange factor 28-like	XP_015758602.1	Acropora digitifera	173.561	17	17	6500000
428	1	XP_015759127.1	XP_015759127.1	PREDICTED syntaxin-binding protein 5-like	XP_015759127.1	Acropora digitifera	140.463	17	17	5800000
429	1	XP_015759955.1	XP_015759955.1	PREDICTED moesin-like	XP_015759955.1	Acropora digitifera	69.141	17	17	210000000
430	1	XP_015760939.1	XP_015760939.1	PREDICTED LOW QUALITY PROTEIN cytosolic 10-formyltetrahydrofolate dehydrogenase-like	XP_015760939.1	Acropora digitifera	136.738	17	17	95000000
431	1	XP_015760992.1	XP_015760992.1	PREDICTED sphingolipid C9-methyltransferase-like	XP_015760992.1	Acropora digitifera	53.08	17	17	22000000
432	1	XP_015761203.1	XP_015761203.1	PREDICTED E3 ubiquitin-protein ligase UBR4-like	XP_015761203.1	Acropora digitifera	111.621	19	17	7200000
433	1	XP_015763561.1	XP_015763561.1	PREDICTED uncharacterized protein LOC107342573	XP_015763561.1	Acropora digitifera	37.529	19	17	310000
435	2	XP_015763805.1;XP_015763806.1	XP_015763805.1	PREDICTED collagen alpha-3(VI) chain-like isoform X1	XP_015763805.1	Acropora digitifera	253.065	22	17	280000000
436	1	XP_015763832.1	XP_015763832.1	PREDICTED LOW QUALITY PROTEIN glutamine--fructose-6-phosphate aminotransferase	XP_015763832.1	Acropora digitifera	64.632	17	17	58000000
437	1	XP_015764694.1	XP_015764694.1	PREDICTED LOW QUALITY PROTEIN actin-related protein 2-like	XP_015764694.1	Acropora digitifera	45.482	17	17	150000000
439	1	XP_015765801.1	XP_015765801.1	PREDICTED uncharacterized protein LOC107344626	XP_015765801.1	Acropora digitifera	171.811	19	17	1800000
440	1	XP_015765926.1	XP_015765926.1	PREDICTED laminin subunit gamma-1-like	XP_015765926.1	Acropora digitifera	158.879	17	17	11000000
441	1	XP_015766058.1	XP_015766058.1	PREDICTED uncharacterized protein LOC107344886	XP_015766058.1	Acropora digitifera	83.695	17	17	17000000
442	1	XP_015766303.1	XP_015766303.1	PREDICTED oxysterol-binding protein-related protein 8-like	XP_015766303.1	Acropora digitifera	101.73	17	17	8500000
443	1	XP_015766823.1	XP_015766823.1	PREDICTED serine/threonine-protein kinase SMG1-like	XP_015766823.1	Acropora digitifera	361.551	17	17	4300000
444	1	XP_015767405.1	XP_015767405.1	PREDICTED DNA polymerase delta catalytic subunit-like	XP_015767405.1	Acropora digitifera	155.341	17	17	8900000
445	2	XP_015767491.1;XP_015767492.1	XP_015767491.1	PREDICTED FH2 domain-containing protein 1-like isoform X1	XP_015767491.1	Acropora digitifera	175.586	21	17	10000000
446	1	XP_015767650.1	XP_015767650.1	PREDICTED heterogeneous nuclear ribonucleoprotein R-like	XP_015767650.1	Acropora digitifera	68.589	18	17	72000000
447	1	XP_015768547.1	XP_015768547.1	PREDICTED uncharacterized protein LOC107347181	XP_015768547.1	Acropora digitifera	111.196	17	17	4900000
448	1	XP_015768639.1	XP_015768639.1	PREDICTED pyruvate kinase PKM-like	XP_015768639.1	Acropora digitifera	53.074	17	17	110000000
450	1	XP_015769439.1	XP_015769439.1	PREDICTED intraflagellar transport protein 88 homolog	XP_015769439.1	Acropora digitifera	81.023	17	17	9200000
451	1	XP_015769652.1	XP_015769652.1	PREDICTED uncharacterized protein LOC107348149	XP_015769652.1	Acropora digitifera	126.872	17	17	1100000
452	2	XP_015770817.1;XP_015770828.1	XP_015770817.1	PREDICTED phosphorylase b kinase regulatory subunit alpha, liver isoform-like isoform X1	XP_015770817.1	Acropora digitifera	135.337	17	17	3900000
453	1	XP_015771367.1	XP_015771367.1	PREDICTED protein DD3-3-like	XP_015771367.1	Acropora digitifera	73.352	19	17	14000000
454	1	XP_015771900.1	XP_015771900.1	PREDICTED kinesin-like protein KIF28P	XP_015771900.1	Acropora digitifera	111.651	17	17	29000000
456	1	XP_015772690.1	XP_015772690.1	PREDICTED prolyl endopeptidase-like	XP_015772690.1	Acropora digitifera	59.967	17	17	55000000
457	1	XP_015772765.1	XP_015772765.1	PREDICTED dedicator of cytokinesis protein 5-like	XP_015772765.1	Acropora digitifera	121.369	17	17	9800000
458	1	XP_015773284.1	XP_015773284.1	PREDICTED dystonin-like	XP_015773284.1	Acropora digitifera	82.27	17	17	25000000
459	1	XP_015773563.1	XP_015773563.1	PREDICTED acyl-coenzyme A oxidase 2, peroxisomal-like	XP_015773563.1	Acropora digitifera	52.592	17	17	34000000
460	1	XP_015774094.1	XP_015774094.1	PREDICTED T-complex protein 1 subunit gamma-like	XP_015774094.1	Acropora digitifera	60.279	17	17	240000000
461	1	XP_015774603.1	XP_015774603.1	PREDICTED SLIT-ROBO Rho GTPase-activating protein 1-like	XP_015774603.1	Acropora digitifera	117.384	17	17	22000000
462	2	XP_015774697.1;XP_015774698.1	XP_015774697.1	PREDICTED annexin A7-like isoform X1	XP_015774697.1	Acropora digitifera	58.325	17	17	98000000
463	1	XP_015776112.1	XP_015776112.1	PREDICTED pre-mRNA cleavage complex 2 protein Pcf11-like, partial	XP_015776112.1	Acropora digitifera	128.417	17	17	22000000
464	1	XP_015776240.1	XP_015776240.1	PREDICTED T-complex protein 1 subunit alpha-like	XP_015776240.1	Acropora digitifera	59.202	17	17	120000000
465	1	XP_015776412.1	XP_015776412.1	PREDICTED arginine--tRNA ligase, cytoplasmic-like	XP_015776412.1	Acropora digitifera	67.103	17	17	45000000
466	1	XP_015776632.1	XP_015776632.1	PREDICTED dedicator of cytokinesis protein 7-like	XP_015776632.1	Acropora digitifera	194.328	31	17	8300000
467	1	XP_015777351.1	XP_015777351.1	PREDICTED spore wall protein 2-like	XP_015777351.1	Acropora digitifera	61.964	17	17	15000000
468	1	XP_015777364.1	XP_015777364.1	PREDICTED transcription elongation regulator 1-like	XP_015777364.1	Acropora digitifera	111.797	17	17	30000000
469	1	XP_015777752.1	XP_015777752.1	PREDICTED LOW QUALITY PROTEIN DNA replication licensing factor mcm4-A-like	XP_015777752.1	Acropora digitifera	99.458	17	17	12000000
470	1	XP_015778661.1	XP_015778661.1	PREDICTED trafficking protein particle complex subunit 8-like	XP_015778661.1	Acropora digitifera	150.923	17	17	11000000
471	1	XP_015779167.1	XP_015779167.1	PREDICTED uncharacterized protein LOC107357045	XP_015779167.1	Acropora digitifera	76.807	17	17	33000000
472	1	XP_015779259.1	XP_015779259.1	PREDICTED asparagine synthetase	XP_015779259.1	Acropora digitifera	63.441	17	17	100000000
473	1	XP_015779501.1	XP_015779501.1	PREDICTED dynein heavy chain domain-containing protein 1-like	XP_015779501.1	Acropora digitifera	117.851	17	17	190000
474	3	XP_015780251.1;XP_015780252.1;XP_015780253.1	XP_015780251.1	PREDICTED DEAD-box ATP-dependent RNA helicase 11-like isoform X1	XP_015780251.1	Acropora digitifera	76.444	17	17	37000000
475	1	XP_015780491.1	XP_015780491.1	PREDICTED serine/threonine-protein phosphatase 2A 65 kDa regulatory subunit A alpha isoform-like	XP_015780491.1	Acropora digitifera	58.223	17	17	150000000
476	1	XP_015747798.1	XP_015747798.1	PREDICTED cytochrome P450 3A11-like	XP_015747798.1	Acropora digitifera	95.886	21	16	66000000
477	2	XP_015748626.1;XP_015761096.1	XP_015748626.1	PREDICTED succinyl-CoA ligase	XP_015748626.1	Acropora digitifera	39.889	16	16	87000000
478	1	XP_015750815.1	XP_015750815.1	PREDICTED protein disulfide-isomerase 2-like	XP_015750815.1	Acropora digitifera	58.578	16	16	2100000000
479	1	XP_015751066.1	XP_015751066.1	PREDICTED eukaryotic translation initiation factor 5B-like, partial	XP_015751066.1	Acropora digitifera	131.74	16	16	8700000
480	1	XP_015751068.1	XP_015751068.1	PREDICTED lipopolysaccharide-responsive and beige-like anchor protein	XP_015751068.1	Acropora digitifera	267.185	17	16	7600000
481	1	XP_015751074.1	XP_015751074.1	PREDICTED myotubularin-related protein 2-like	XP_015751074.1	Acropora digitifera	64.877	16	16	18000000
482	1	XP_015751371.1	XP_015751371.1	PREDICTED chromodomain-helicase-DNA-binding protein 2-like	XP_015751371.1	Acropora digitifera	207.759	16	16	9800000
483	1	XP_015751473.1	XP_015751473.1	PREDICTED ATP-dependent RNA helicase DHX8-like	XP_015751473.1	Acropora digitifera	133.197	17	16	11000000
484	1	XP_015751835.1	XP_015751835.1	PREDICTED uncharacterized protein LOC107331736	XP_015751835.1	Acropora digitifera	79.776	16	16	44000000
485	1	XP_015752016.1	XP_015752016.1	PREDICTED signal recognition particle subunit SRP68-like	XP_015752016.1	Acropora digitifera	70.142	16	16	27000000
486	1	XP_015752135.1	XP_015752135.1	PREDICTED uncharacterized protein LOC107331956	XP_015752135.1	Acropora digitifera	49.875	16	16	3400000
487	3	XP_015752309.1;XP_015761123.1;XP_015761124.1	XP_015752309.1	PREDICTED 26S protease regulatory subunit 6B	XP_015752309.1	Acropora digitifera	46.422	16	16	49000000
488	1	XP_015752312.1	XP_015752312.1	PREDICTED ATPase family AAA domain-containing protein 3-B-like	XP_015752312.1	Acropora digitifera	65.118	16	16	23000000
489	1	XP_015752750.1	XP_015752750.1	PREDICTED creatine kinase M-type-like, partial	XP_015752750.1	Acropora digitifera	36.049	16	16	690000
490	1	XP_015753402.1	XP_015753402.1	PREDICTED eukaryotic initiation factor 4A-6-like	XP_015753402.1	Acropora digitifera	45.971	16	16	270000000
491	1	XP_015754036.1	XP_015754036.1	PREDICTED WD repeat-containing protein 44-like	XP_015754036.1	Acropora digitifera	97.721	16	16	7500000
492	1	XP_015754187.1	XP_015754187.1	PREDICTED long-chain-fatty-acid--CoA ligase 4-like	XP_015754187.1	Acropora digitifera	73.69	16	16	49000000
493	1	XP_015754582.1	XP_015754582.1	PREDICTED phospholipid-transporting ATPase ID-like	XP_015754582.1	Acropora digitifera	132.913	16	16	1200000
494	1	XP_015754877.1	XP_015754877.1	PREDICTED uncharacterized protein LOC107334452	XP_015754877.1	Acropora digitifera	226.041	16	16	7700000
495	1	XP_015757769.1	XP_015757769.1	PREDICTED tyrosine-protein kinase SRK2-like	XP_015757769.1	Acropora digitifera	57.558	16	16	29000000
496	1	XP_015757776.1	XP_015757776.1	PREDICTED sortilin-related receptor-like	XP_015757776.1	Acropora digitifera	84.362	16	16	96000000
497	1	XP_015759128.1	XP_015759128.1	PREDICTED malonyl-CoA decarboxylase, mitochondrial-like	XP_015759128.1	Acropora digitifera	62.89	16	16	11000000
498	2	XP_015759358.1;XP_015759359.1	XP_015759358.1	PREDICTED coiled-coil domain-containing protein 14-like isoform X1	XP_015759358.1	Acropora digitifera	94.187	16	16	500000
499	1	XP_015759539.1	XP_015759539.1	PREDICTED hephaestin-like protein	XP_015759539.1	Acropora digitifera	132.017	16	16	17000000
500	1	XP_015759749.1	XP_015759749.1	PREDICTED tight junction protein ZO-1-like	XP_015759749.1	Acropora digitifera	52.333	16	16	61000000
501	1	XP_015760109.1	XP_015760109.1	PREDICTED probable ATP-dependent RNA helicase ddx6	XP_015760109.1	Acropora digitifera	49.223	16	16	32000000
502	1	XP_015761589.1	XP_015761589.1	PREDICTED apolipophorins-like	XP_015761589.1	Acropora digitifera	61.108	16	16	33000000
503	1	XP_015761880.1	XP_015761880.1	PREDICTED A disintegrin and metalloproteinase with thrombospondin motifs 6-like	XP_015761880.1	Acropora digitifera	103.883	16	16	12000000
504	1	XP_015761958.1	XP_015761958.1	PREDICTED radial spoke head protein 9 homolog	XP_015761958.1	Acropora digitifera	24.967	16	16	23000000
505	2	XP_015762433.1;XP_015762434.1	XP_015762433.1	PREDICTED oxysterol-binding protein 1-like isoform X1	XP_015762433.1	Acropora digitifera	96.985	16	16	20000000
507	1	XP_015763123.1	XP_015763123.1	PREDICTED sorting nexin-2-like	XP_015763123.1	Acropora digitifera	55.943	16	16	210000000
508	1	XP_015763600.1	XP_015763600.1	PREDICTED ral GTPase-activating protein subunit beta-like, partial	XP_015763600.1	Acropora digitifera	129.751	16	16	3600000
509	1	XP_015763983.1	XP_015763983.1	PREDICTED dmX-like protein 2	XP_015763983.1	Acropora digitifera	308.908	18	16	2400000
510	1	XP_015764161.1	XP_015764161.1	PREDICTED EF-hand calcium-binding domain-containing protein 6-like	XP_015764161.1	Acropora digitifera	100.965	16	16	10000000
511	1	XP_015764893.1	XP_015764893.1	PREDICTED putative RNA-binding protein 15	XP_015764893.1	Acropora digitifera	98.031	16	16	16000000
512	1	XP_015765805.1	XP_015765805.1	PREDICTED sarcosine dehydrogenase, mitochondrial-like	XP_015765805.1	Acropora digitifera	80.452	16	16	49000000
514	1	XP_015766072.1	XP_015766072.1	PREDICTED alpha-actinin, sarcomeric-like	XP_015766072.1	Acropora digitifera	44.126	16	16	150000000
515	1	XP_015766127.1	XP_015766127.1	PREDICTED transcription elongation factor SPT5-like	XP_015766127.1	Acropora digitifera	108.278	19	16	22000000
516	1	XP_015768112.1	XP_015768112.1	PREDICTED uncharacterized protein LOC107346798	XP_015768112.1	Acropora digitifera	274.05	16	16	7900000
517	1	XP_015768281.1	XP_015768281.1	PREDICTED cilia- and flagella-associated protein 57-like	XP_015768281.1	Acropora digitifera	77.095	16	16	3600000
518	1	XP_015768578.1	XP_015768578.1	PREDICTED uncharacterized protein LOC107347205	XP_015768578.1	Acropora digitifera	96.202	16	16	9700000
519	1	XP_015769432.1	XP_015769432.1	PREDICTED intersectin-1-like	XP_015769432.1	Acropora digitifera	148.655	17	16	21000000
520	1	XP_015769541.1	XP_015769541.1	PREDICTED sister chromatid cohesion protein PDS5 homolog A-B-like	XP_015769541.1	Acropora digitifera	136.763	16	16	15000000
521	1	XP_015769688.1	XP_015769688.1	PREDICTED katanin p80 WD40 repeat-containing subunit B1-like	XP_015769688.1	Acropora digitifera	71.871	16	16	23000000
522	1	XP_015770010.1	XP_015770010.1	PREDICTED alpha-aminoadipic semialdehyde synthase, mitochondrial-like	XP_015770010.1	Acropora digitifera	76.894	16	16	41000000
523	1	XP_015770913.1	XP_015770913.1	PREDICTED dynamin-1-like	XP_015770913.1	Acropora digitifera	83.474	16	16	41000000
524	1	XP_015771731.1	XP_015771731.1	PREDICTED metastasis-associated protein MTA3-like	XP_015771731.1	Acropora digitifera	102.786	16	16	12000000
525	1	XP_015771782.1	XP_015771782.1	PREDICTED TATA-binding protein-associated factor 172-like	XP_015771782.1	Acropora digitifera	131.048	16	16	6300000
526	1	XP_015772207.1	XP_015772207.1	PREDICTED cartilage matrix protein-like	XP_015772207.1	Acropora digitifera	54.117	16	16	550000000
527	1	XP_015773190.1	XP_015773190.1	PREDICTED dnaJ homolog subfamily B member 13-like	XP_015773190.1	Acropora digitifera	34.985	16	16	19000000
528	1	XP_015773571.1	XP_015773571.1	PREDICTED protein phosphatase 1 regulatory subunit 12A-like	XP_015773571.1	Acropora digitifera	60.067	16	16	8900000
531	1	XP_015775084.1	XP_015775084.1	PREDICTED laminin subunit gamma-1-like	XP_015775084.1	Acropora digitifera	145.074	16	16	17000000
532	1	XP_015775216.1	XP_015775216.1	PREDICTED vitrin-like	XP_015775216.1	Acropora digitifera	75.372	16	16	150000000
533	1	XP_015777577.1	XP_015777577.1	PREDICTED plexin-A4-like, partial	XP_015777577.1	Acropora digitifera	121.909	25	16	13000000
534	1	XP_015778032.1	XP_015778032.1	PREDICTED multiple C2 and transmembrane domain-containing protein 2-like	XP_015778032.1	Acropora digitifera	87.847	16	16	81000000
535	1	XP_015778065.1	XP_015778065.1	PREDICTED regulatory-associated protein of mTOR-like	XP_015778065.1	Acropora digitifera	150.527	16	16	6200000
536	1	XP_015778312.1	XP_015778312.1	PREDICTED ubiquitin conjugation factor E4 B-like	XP_015778312.1	Acropora digitifera	128.614	16	16	12000000
537	1	XP_015779611.1	XP_015779611.1	PREDICTED uncharacterized protein LOC107357486	XP_015779611.1	Acropora digitifera	40.22	16	16	510000000
538	1	XP_015780139.1	XP_015780139.1	PREDICTED TBC1 domain family member 31-like	XP_015780139.1	Acropora digitifera	113.139	16	16	1400000
539	1	XP_015780339.1	XP_015780339.1	PREDICTED adenylyl cyclase-associated protein 2-like	XP_015780339.1	Acropora digitifera	50.252	16	16	220000000
540	1	XP_015780825.1	XP_015780825.1	PREDICTED alpha-dioxygenase 2-like	XP_015780825.1	Acropora digitifera	63.891	16	16	38000000
541	1	XP_015747989.1	XP_015747989.1	PREDICTED electron transfer flavoprotein-ubiquinone oxidoreductase, mitochondrial-like	XP_015747989.1	Acropora digitifera	67.505	15	15	55000000
544	1	XP_015750875.1	XP_015750875.1	PREDICTED myosin heavy chain, striated muscle-like	XP_015750875.1	Acropora digitifera	96.178	15	15	7400000
545	1	XP_015751073.1	XP_015751073.1	PREDICTED LOW QUALITY PROTEIN importin-9-like	XP_015751073.1	Acropora digitifera	103.2	15	15	35000000
546	1	XP_015752627.1	XP_015752627.1	PREDICTED E3 ubiquitin-protein ligase HECTD3-like	XP_015752627.1	Acropora digitifera	94.239	15	15	1700000
547	1	XP_015753539.1	XP_015753539.1	PREDICTED vacuolar protein sorting-associated protein 18 homolog	XP_015753539.1	Acropora digitifera	99.617	15	15	9000000
548	1	XP_015753789.1	XP_015753789.1	PREDICTED 26S proteasome non-ATPase regulatory subunit 12-like	XP_015753789.1	Acropora digitifera	46.679	15	15	69000000
549	1	XP_015753804.1	XP_015753804.1	PREDICTED beta-galactosidase-1-like protein 2	XP_015753804.1	Acropora digitifera	74.867	15	15	14000000
550	1	XP_015755300.1	XP_015755300.1	PREDICTED dynein intermediate chain 3, ciliary-like	XP_015755300.1	Acropora digitifera	70.089	15	15	10000000
551	1	XP_015755385.1	XP_015755385.1	PREDICTED coatomer subunit alpha-like	XP_015755385.1	Acropora digitifera	108.264	28	15	66000000
552	1	XP_015757280.1	XP_015757280.1	PREDICTED uncharacterized protein LOC107336727	XP_015757280.1	Acropora digitifera	91.39	15	15	15000000
553	1	XP_015757371.1	XP_015757371.1	PREDICTED kelch-like protein 20	XP_015757371.1	Acropora digitifera	50.285	15	15	100000
554	3	XP_015757432.1;XP_015757433.1;XP_015757435.1	XP_015757432.1	PREDICTED SH3 and PX domain-containing protein 2A-like	XP_015757432.1	Acropora digitifera	71.751	15	15	32000000
555	1	XP_015758021.1	XP_015758021.1	PREDICTED protein transport protein Sec24C-like	XP_015758021.1	Acropora digitifera	129.383	15	15	45000000
556	1	XP_015758088.1	XP_015758088.1	PREDICTED 85/88 kDa calcium-independent phospholipase A2-like	XP_015758088.1	Acropora digitifera	89.047	15	15	7200000
557	1	XP_015758303.1	XP_015758303.1	PREDICTED protein EFR3 homolog B-like	XP_015758303.1	Acropora digitifera	91.13	15	15	2300000
558	1	XP_015758476.1	XP_015758476.1	PREDICTED uncharacterized protein LOC107337760	XP_015758476.1	Acropora digitifera	75.763	15	15	15000000
560	1	XP_015758626.1	XP_015758626.1	PREDICTED spliceosome RNA helicase Ddx39b	XP_015758626.1	Acropora digitifera	49.45	15	15	130000000
561	1	XP_015759089.1	XP_015759089.1	PREDICTED glycogen synthase kinase-3 beta-like	XP_015759089.1	Acropora digitifera	45.879	15	15	14000000
562	2	XP_015759101.1;XP_015759102.1	XP_015759101.1	PREDICTED signal transducer and activator of transcription 5B-like isoform X1	XP_015759101.1	Acropora digitifera	97.648	15	15	19000000
563	1	XP_015759461.1	XP_015759461.1	PREDICTED G protein-coupled receptor kinase 5-like	XP_015759461.1	Acropora digitifera	60.153	15	15	12000000
564	1	XP_015759467.1	XP_015759467.1	PREDICTED NHL repeat-containing protein 2-like	XP_015759467.1	Acropora digitifera	81.16	15	15	22000000
565	1	XP_015759544.1	XP_015759544.1	PREDICTED von Willebrand factor A domain-containing protein 8-like	XP_015759544.1	Acropora digitifera	125.922	15	15	7600000
566	1	XP_015760014.1	XP_015760014.1	PREDICTED uncharacterized protein C6orf118-like	XP_015760014.1	Acropora digitifera	55.05	15	15	75000
567	1	XP_015760117.1	XP_015760117.1	PREDICTED protein PTHB1-like	XP_015760117.1	Acropora digitifera	90.516	15	15	8300000
568	1	XP_015760173.1	XP_015760173.1	PREDICTED transmembrane protein 232-like	XP_015760173.1	Acropora digitifera	95.844	15	15	170000
569	1	XP_015760580.1	XP_015760580.1	PREDICTED uncharacterized protein LOC107339777	XP_015760580.1	Acropora digitifera	113.238	15	15	160000
570	1	XP_015760795.1	XP_015760795.1	PREDICTED plasma membrane calcium-transporting ATPase 3-like isoform X1	XP_015760795.1	Acropora digitifera	121.612	17	15	140000000
571	1	XP_015760959.1	XP_015760959.1	PREDICTED sarcolemmal membrane-associated protein-like	XP_015760959.1	Acropora digitifera	86.744	15	15	8500000
572	1	XP_015761471.1	XP_015761471.1	PREDICTED nuclear pore complex protein Nup93-like	XP_015761471.1	Acropora digitifera	71.05	15	15	32000000
573	1	XP_015761770.1	XP_015761770.1	PREDICTED double-stranded RNA-binding protein Staufen homolog 2-like	XP_015761770.1	Acropora digitifera	71.071	15	15	29000000
574	1	XP_015761819.1	XP_015761819.1	PREDICTED LOW QUALITY PROTEIN lysine-specific demethylase 5A-like	XP_015761819.1	Acropora digitifera	155.062	15	15	6400000
576	1	XP_015762262.1	XP_015762262.1	PREDICTED electroneutral sodium bicarbonate exchanger 1-like	XP_015762262.1	Acropora digitifera	148.262	15	15	21000000
577	2	XP_015762421.1;XP_015762422.1	XP_015762421.1	PREDICTED developmentally-regulated GTP-binding protein 1-like isoform X1	XP_015762421.1	Acropora digitifera	40.784	15	15	17000000
578	2	XP_015762668.1;XP_015762669.1	XP_015762668.1	PREDICTED glutamate--cysteine ligase catalytic subunit-like	XP_015762668.1	Acropora digitifera	65.532	15	15	22000000
579	1	XP_015763089.1	XP_015763089.1	PREDICTED anoctamin-8-like	XP_015763089.1	Acropora digitifera	74.403	15	15	30000000
580	1	XP_015764344.1	XP_015764344.1	PREDICTED uncharacterized protein LOC107343290	XP_015764344.1	Acropora digitifera	103.047	15	15	390000
581	1	XP_015764920.1	XP_015764920.1	PREDICTED NAD(P) transhydrogenase, mitochondrial-like	XP_015764920.1	Acropora digitifera	70.598	15	15	78000000
582	1	XP_015764926.1	XP_015764926.1	PREDICTED uncharacterized protein LOC107343819	XP_015764926.1	Acropora digitifera	104.328	15	15	5000000
583	1	XP_015764976.1	XP_015764976.1	PREDICTED ATP-dependent RNA helicase DDX1-like	XP_015764976.1	Acropora digitifera	93.261	15	15	16000000
584	1	XP_015765197.1	XP_015765197.1	PREDICTED regulation of nuclear pre-mRNA domain-containing protein 2-like	XP_015765197.1	Acropora digitifera	142.884	15	15	7500000
585	1	XP_015765794.1	XP_015765794.1	PREDICTED uncharacterized protein LOC107344618	XP_015765794.1	Acropora digitifera	68.385	22	15	300000
586	1	XP_015767483.1	XP_015767483.1	PREDICTED tubulin-specific chaperone D-like	XP_015767483.1	Acropora digitifera	115.893	15	15	7400000
587	1	XP_015767744.1	XP_015767744.1	PREDICTED 6-phosphogluconate dehydrogenase, decarboxylating-like	XP_015767744.1	Acropora digitifera	52.327	15	15	650000000
588	1	XP_015769188.1	XP_015769188.1	PREDICTED nuclear pore complex protein Nup88-like	XP_015769188.1	Acropora digitifera	79.565	15	15	4200000
589	1	XP_015769508.1	XP_015769508.1	PREDICTED serine/threonine-protein kinase NIM1-like	XP_015769508.1	Acropora digitifera	49.391	15	15	130000
590	1	XP_015769974.1	XP_015769974.1	PREDICTED cytoskeleton-associated protein 5-like	XP_015769974.1	Acropora digitifera	177.741	25	15	13000000
592	1	XP_015770946.1	XP_015770946.1	PREDICTED DNA-directed RNA polymerase II subunit RPB2-like	XP_015770946.1	Acropora digitifera	87.456	15	15	15000000
593	1	XP_015771548.1	XP_015771548.1	PREDICTED uncharacterized protein LOC107349871	XP_015771548.1	Acropora digitifera	194.678	15	15	220000
594	1	XP_015772156.1	XP_015772156.1	PREDICTED FACT complex subunit SSRP1-like	XP_015772156.1	Acropora digitifera	85.024	15	15	38000000
595	1	XP_015772224.1	XP_015772224.1	PREDICTED double-stranded RNA-specific editase 1-like	XP_015772224.1	Acropora digitifera	74.679	15	15	36000000
596	1	XP_015772400.1	XP_015772400.1	PREDICTED structural maintenance of chromosomes protein 1A-like	XP_015772400.1	Acropora digitifera	89.834	15	15	15000000
597	1	XP_015772696.1	XP_015772696.1	PREDICTED beta-parvin-like	XP_015772696.1	Acropora digitifera	41.105	15	15	18000000
598	1	XP_015773792.1	XP_015773792.1	PREDICTED LOW QUALITY PROTEIN pre-mRNA-processing factor 39-like	XP_015773792.1	Acropora digitifera	78.721	15	15	40000000
600	1	XP_015774815.1	XP_015774815.1	PREDICTED protein arginine N-methyltransferase 5-like	XP_015774815.1	Acropora digitifera	71.048	15	15	49000000
601	1	XP_015774951.1	XP_015774951.1	PREDICTED 5'-AMP-activated protein kinase subunit gamma-1-like	XP_015774951.1	Acropora digitifera	57.074	15	15	38000000
602	1	XP_015775122.1	XP_015775122.1	PREDICTED LOW QUALITY PROTEIN leucine--tRNA ligase, cytoplasmic-like	XP_015775122.1	Acropora digitifera	123.27	22	15	38000000
603	1	XP_015775436.1	XP_015775436.1	PREDICTED uncharacterized protein LOC107353612	XP_015775436.1	Acropora digitifera	105.087	15	15	13000000
604	1	XP_015775554.1	XP_015775554.1	PREDICTED ATP-binding cassette sub-family B member 8, mitochondrial-like	XP_015775554.1	Acropora digitifera	76.486	15	15	3000000
605	2	XP_015776042.1;XP_015776043.1	XP_015776042.1	PREDICTED TATA element modulatory factor-like isoform X1	XP_015776042.1	Acropora digitifera	115.789	15	15	5000000
606	1	XP_015776512.1	XP_015776512.1	PREDICTED mitofusin-2-like	XP_015776512.1	Acropora digitifera	86.122	16	15	6200000
607	1	XP_015777141.1	XP_015777141.1	PREDICTED protein NDRG1-like	XP_015777141.1	Acropora digitifera	37.294	15	15	82000000
608	1	XP_015777162.1	XP_015777162.1	PREDICTED host cell factor 2-like	XP_015777162.1	Acropora digitifera	134.109	15	15	8700000
609	1	XP_015777290.1	XP_015777290.1	PREDICTED probable global transcription activator SNF2L2	XP_015777290.1	Acropora digitifera	126.905	20	15	10000000
610	1	XP_015777623.1	XP_015777623.1	PREDICTED delta-1-pyrroline-5-carboxylate synthase-like	XP_015777623.1	Acropora digitifera	62.876	15	15	32000000
612	1	XP_015777977.1	XP_015777977.1	PREDICTED coiled-coil domain-containing protein 42 homolog	XP_015777977.1	Acropora digitifera	37.12	15	15	4800000
613	1	XP_015778281.1	XP_015778281.1	PREDICTED probable ATP-dependent RNA helicase DDX4, partial	XP_015778281.1	Acropora digitifera	48.293	21	15	120000000
614	1	XP_015778771.1	XP_015778771.1	PREDICTED ubiquinone biosynthesis monooxygenase COQ6, mitochondrial-like	XP_015778771.1	Acropora digitifera	49.157	15	15	9100000
615	1	XP_015778881.1	XP_015778881.1	PREDICTED exocyst complex component 2-like	XP_015778881.1	Acropora digitifera	72.416	15	15	15000000
616	1	XP_015778991.1	XP_015778991.1	PREDICTED protein transport protein Sec23A-like	XP_015778991.1	Acropora digitifera	84.519	15	15	63000000
617	1	XP_015779248.1	XP_015779248.1	PREDICTED LOW QUALITY PROTEIN unconventional myosin-X-like	XP_015779248.1	Acropora digitifera	131.491	17	15	13000000
618	1	XP_015779582.1	XP_015779582.1	PREDICTED voltage-dependent anion-selective channel protein 2-like	XP_015779582.1	Acropora digitifera	30.613	15	15	610000000
619	1	XP_015780366.1	XP_015780366.1	PREDICTED leukocyte elastase inhibitor-like	XP_015780366.1	Acropora digitifera	43.321	16	15	35000000
620	1	XP_015780493.1	XP_015780493.1	PREDICTED LOW QUALITY PROTEIN V-type proton ATPase catalytic subunit A isoform 2-like	XP_015780493.1	Acropora digitifera	69.914	15	15	140000000
621	1	XP_015780924.1	XP_015780924.1	PREDICTED E3 ubiquitin-protein ligase TRIM71-like	XP_015780924.1	Acropora digitifera	91.468	15	15	10000000
622	2	XP_015748204.1;XP_015748212.1	XP_015748204.1	PREDICTED uncharacterized protein LOC107328003	XP_015748204.1	Acropora digitifera	148.749	14	14	14000000
623	1	XP_015748321.1	XP_015748321.1	PREDICTED tetratricopeptide repeat protein 29-like	XP_015748321.1	Acropora digitifera	51.864	14	14	1700000
624	1	XP_015750891.1	XP_015750891.1	PREDICTED pericentrin-like	XP_015750891.1	Acropora digitifera	97.938	14	14	4100000
625	1	XP_015751057.1	XP_015751057.1	PREDICTED rab3 GTPase-activating protein catalytic subunit-like	XP_015751057.1	Acropora digitifera	101.429	15	14	2400000
626	1	XP_015751070.1	XP_015751070.1	PREDICTED gephyrin-like	XP_015751070.1	Acropora digitifera	68.245	14	14	16000000
627	2	XP_015751123.1;XP_015751124.1	XP_015751123.1	PREDICTED endothelial PAS domain-containing protein 1-like isoform X1	XP_015751123.1	Acropora digitifera	95.779	14	14	26000000
628	1	XP_015751126.1	XP_015751126.1	PREDICTED ubiquitin-protein ligase E3A-like	XP_015751126.1	Acropora digitifera	87.181	14	14	16000000
629	1	XP_015751270.1	XP_015751270.1	PREDICTED eukaryotic initiation factor 4A-III	XP_015751270.1	Acropora digitifera	46.219	14	14	110000000
630	1	XP_015751394.1	XP_015751394.1	PREDICTED uncharacterized protein LOC107331302	XP_015751394.1	Acropora digitifera	94.915	14	14	21000000
631	1	XP_015752027.1	XP_015752027.1	PREDICTED transcription factor A, mitochondrial-like	XP_015752027.1	Acropora digitifera	33.578	14	14	60000000
632	1	XP_015752935.1	XP_015752935.1	PREDICTED apoptosis-inducing factor 1, mitochondrial-like	XP_015752935.1	Acropora digitifera	68.462	14	14	210000000
633	1	XP_015753140.1	XP_015753140.1	PREDICTED far upstream element-binding protein 2-like	XP_015753140.1	Acropora digitifera	68.993	14	14	160000000
634	1	XP_015753691.1	XP_015753691.1	PREDICTED alpha-(1,6)-fucosyltransferase-like	XP_015753691.1	Acropora digitifera	69.071	14	14	14000000
635	1	XP_015753903.1	XP_015753903.1	PREDICTED nuclear cap-binding protein subunit 1-like	XP_015753903.1	Acropora digitifera	81.358	14	14	16000000
636	2	XP_015754568.1;XP_015754569.1	XP_015754568.1	PREDICTED Golgi integral membrane protein 4-like isoform X1	XP_015754568.1	Acropora digitifera	62.395	14	14	19000000
637	2	XP_015754588.1;XP_015754589.1	XP_015754588.1	PREDICTED mannan-binding lectin serine protease 1-like isoform X1	XP_015754588.1	Acropora digitifera	77.567	14	14	5100000
638	1	XP_015754696.1	XP_015754696.1	PREDICTED protein disulfide-isomerase A3-like	XP_015754696.1	Acropora digitifera	55.368	14	14	860000000
639	1	XP_015754724.1	XP_015754724.1	PREDICTED 6-phosphofructo-2-kinase/fructose-2,6-bisphosphatase-like	XP_015754724.1	Acropora digitifera	51.461	14	14	36000000
640	1	XP_015754753.1	XP_015754753.1	PREDICTED kelch-like protein 3	XP_015754753.1	Acropora digitifera	67.291	14	14	23000000
641	1	XP_015755043.1	XP_015755043.1	PREDICTED bifunctional coenzyme A synthase-like	XP_015755043.1	Acropora digitifera	60.024	14	14	14000000
642	1	XP_015755475.1	XP_015755475.1	PREDICTED uncharacterized protein LOC107335014	XP_015755475.1	Acropora digitifera	140.163	17	14	14000000
643	2	XP_015756409.1;XP_015756410.1	XP_015756409.1	PREDICTED lysine--tRNA ligase-like isoform X1	XP_015756409.1	Acropora digitifera	70.291	14	14	82000000
644	1	XP_015758023.1	XP_015758023.1	PREDICTED protein transport protein Sec24A-like	XP_015758023.1	Acropora digitifera	137.046	15	14	28000000
645	1	XP_015758229.1	XP_015758229.1	PREDICTED serine/threonine-protein kinase Nek7-like	XP_015758229.1	Acropora digitifera	39.787	14	14	200000
646	1	XP_015758657.1	XP_015758657.1	PREDICTED GTPase-activating protein and VPS9 domain-containing protein 1-like	XP_015758657.1	Acropora digitifera	146.613	14	14	9200000
647	1	XP_015758663.1	XP_015758663.1	PREDICTED microtubule-associated protein futsch-like	XP_015758663.1	Acropora digitifera	171.528	14	14	9300000
648	1	XP_015758826.1	XP_015758826.1	PREDICTED A disintegrin and metalloproteinase with thrombospondin motifs 7-like	XP_015758826.1	Acropora digitifera	114.334	14	14	29000000
650	1	XP_015759262.1	XP_015759262.1	PREDICTED LOW QUALITY PROTEIN coiled-coil domain-containing protein 171-like	XP_015759262.1	Acropora digitifera	120.763	17	14	1100000
651	1	XP_015759463.1	XP_015759463.1	PREDICTED dysferlin-like	XP_015759463.1	Acropora digitifera	163.246	14	14	23000000
652	3	XP_015759576.1;XP_015759577.1;XP_015759578.1	XP_015759576.1	PREDICTED uncharacterized protein LOC107338839 isoform X1	XP_015759576.1	Acropora digitifera	93.077	14	14	22000000
654	1	XP_015760299.1	XP_015760299.1	PREDICTED 26S protease regulatory subunit 8-like	XP_015760299.1	Acropora digitifera	42.872	14	14	65000000
655	1	XP_015760344.1	XP_015760344.1	PREDICTED uncharacterized protein LOC107339545	XP_015760344.1	Acropora digitifera	63.712	14	14	140000
656	3	XP_015760349.1;XP_015760350.1;XP_015760351.1	XP_015760349.1	PREDICTED gamma-glutamyltranspeptidase 1-like	XP_015760349.1	Acropora digitifera	67.515	14	14	70000000
657	1	XP_015760376.1	XP_015760376.1	PREDICTED enhancer of filamentation 1-like	XP_015760376.1	Acropora digitifera	104.416	14	14	14000000
658	1	XP_015760887.1	XP_015760887.1	PREDICTED elongator complex protein 1-like	XP_015760887.1	Acropora digitifera	144.231	14	14	11000000
659	1	XP_015760986.1	XP_015760986.1	PREDICTED ras-like GTP-binding protein RHO	XP_015760986.1	Acropora digitifera	36.654	14	14	43000000
660	2	XP_015761019.1;XP_015761020.1	XP_015761019.1	PREDICTED transketolase-like isoform X1	XP_015761019.1	Acropora digitifera	66.858	14	14	140000000
661	1	XP_015761632.1	XP_015761632.1	PREDICTED nucleolar protein 58-like	XP_015761632.1	Acropora digitifera	58.133	17	14	36000000
662	1	XP_015761927.1	XP_015761927.1	PREDICTED conserved oligomeric Golgi complex subunit 8-like	XP_015761927.1	Acropora digitifera	72.899	14	14	12000000
663	1	XP_015762069.1	XP_015762069.1	PREDICTED mitochondrial enolase superfamily member 1-like	XP_015762069.1	Acropora digitifera	48.612	14	14	44000000
664	1	XP_015762460.1	XP_015762460.1	PREDICTED tektin-1-like	XP_015762460.1	Acropora digitifera	46.957	14	14	10000000
665	1	XP_015762651.1	XP_015762651.1	PREDICTED X-ray repair cross-complementing protein 5-like	XP_015762651.1	Acropora digitifera	84.239	14	14	23000000
666	2	XP_015762977.1;XP_015762978.1	XP_015762977.1	PREDICTED serine/threonine-protein phosphatase 2A 55 kDa regulatory subunit B beta isoform-like isoform X1	XP_015762977.1	Acropora digitifera	55.773	14	14	34000000
667	1	XP_015763066.1	XP_015763066.1	PREDICTED long-chain-fatty-acid--CoA ligase ACSBG2-like	XP_015763066.1	Acropora digitifera	63.479	14	14	200000000
668	1	XP_015763242.1	XP_015763242.1	PREDICTED LOW QUALITY PROTEIN AFG3-like protein 2	XP_015763242.1	Acropora digitifera	80.032	14	14	15000000
669	1	XP_015763335.1	XP_015763335.1	PREDICTED outer dense fiber protein 3-like	XP_015763335.1	Acropora digitifera	27.361	14	14	24000000
670	1	XP_015763836.1	XP_015763836.1	PREDICTED collagen alpha-6(VI) chain-like	XP_015763836.1	Acropora digitifera	69.673	14	14	68000000
671	1	XP_015764017.1	XP_015764017.1	PREDICTED acetyl-CoA acetyltransferase, mitochondrial-like	XP_015764017.1	Acropora digitifera	47.326	14	14	110000000
672	1	XP_015764428.1	XP_015764428.1	PREDICTED probable ATP-dependent RNA helicase DHX37	XP_015764428.1	Acropora digitifera	123.86	14	14	5000000
673	1	XP_015764520.1	XP_015764520.1	PREDICTED staphylococcal nuclease domain-containing protein 1-like	XP_015764520.1	Acropora digitifera	62.159	16	14	110000000
674	1	XP_015764749.1	XP_015764749.1	PREDICTED influenza virus NS1A-binding protein homolog	XP_015764749.1	Acropora digitifera	59.025	14	14	9600000
675	1	XP_015765031.1	XP_015765031.1	PREDICTED kinesin-II 95 kDa subunit-like	XP_015765031.1	Acropora digitifera	78.878	14	14	4500000
676	1	XP_015765073.1	XP_015765073.1	PREDICTED mitochondrial import receptor subunit TOM70-like	XP_015765073.1	Acropora digitifera	89.883	14	14	56000000
677	1	XP_015765177.1	XP_015765177.1	PREDICTED replication factor C subunit 1-like	XP_015765177.1	Acropora digitifera	120.786	14	14	8200000
678	1	XP_015765205.1	XP_015765205.1	PREDICTED collagen type IV alpha-3-binding protein-like	XP_015765205.1	Acropora digitifera	70.203	14	14	13000000
679	1	XP_015765300.1	XP_015765300.1	PREDICTED Bardet-Biedl syndrome 2 protein homolog	XP_015765300.1	Acropora digitifera	69.418	14	14	7300000
680	1	XP_015765374.1	XP_015765374.1	PREDICTED pre-mRNA-splicing factor ATP-dependent RNA helicase PRP16-like	XP_015765374.1	Acropora digitifera	134.944	14	14	7100000
681	1	XP_015765884.1	XP_015765884.1	PREDICTED parkin coregulated gene protein homolog	XP_015765884.1	Acropora digitifera	29.157	14	14	12000000
682	1	XP_015766468.1	XP_015766468.1	PREDICTED LOW QUALITY PROTEIN propionyl-CoA carboxylase alpha chain, mitochondrial-like	XP_015766468.1	Acropora digitifera	73.098	14	14	28000000
683	1	XP_015766529.1	XP_015766529.1	PREDICTED arachidonate 5-lipoxygenase-like	XP_015766529.1	Acropora digitifera	44.452	14	14	60000000
684	1	XP_015766566.1	XP_015766566.1	PREDICTED dipeptidyl peptidase 9-like	XP_015766566.1	Acropora digitifera	79.346	14	14	9100000
685	1	XP_015766657.1	XP_015766657.1	PREDICTED catenin delta-2-like	XP_015766657.1	Acropora digitifera	99.181	14	14	26000000
686	1	XP_015766899.1	XP_015766899.1	PREDICTED protein LSM14 homolog A-A-like	XP_015766899.1	Acropora digitifera	54.991	14	14	30000000
687	2	XP_015767394.1;XP_015767395.1	XP_015767394.1	PREDICTED cholesterol oxidase-like isoform X1	XP_015767394.1	Acropora digitifera	64.319	19	14	990000000
688	1	XP_015767578.1	XP_015767578.1	PREDICTED piwi-like protein 1	XP_015767578.1	Acropora digitifera	80.516	14	14	210000
689	1	XP_015767784.1	XP_015767784.1	PREDICTED UDP-glucoseglycoprotein glucosyltransferase 1-like	XP_015767784.1	Acropora digitifera	63.422	14	14	30000000
690	1	XP_015767938.1	XP_015767938.1	PREDICTED leukotriene A-4 hydrolase-like, partial	XP_015767938.1	Acropora digitifera	81.423	14	14	20000000
691	1	XP_015768202.1	XP_015768202.1	PREDICTED inactive phospholipase C-like protein 2	XP_015768202.1	Acropora digitifera	76.11	14	14	12000000
692	1	XP_015768375.1	XP_015768375.1	PREDICTED glycine dehydrogenase (decarboxylating), mitochondrial-like	XP_015768375.1	Acropora digitifera	92.5	14	14	20000000
693	1	XP_015769302.1	XP_015769302.1	PREDICTED uncharacterized protein LOC107347839	XP_015769302.1	Acropora digitifera	63.16	14	14	23000000
694	1	XP_015769507.1	XP_015769507.1	PREDICTED 40S ribosomal protein S4, X isoform-like	XP_015769507.1	Acropora digitifera	29.862	14	14	190000000
695	1	XP_015770233.1	XP_015770233.1	PREDICTED mucosa-associated lymphoid tissue lymphoma translocation protein 1-like	XP_015770233.1	Acropora digitifera	64.09	15	14	3500000
696	1	XP_015770263.1	XP_015770263.1	PREDICTED mitogen-activated protein kinase-binding protein 1-like	XP_015770263.1	Acropora digitifera	200.288	14	14	14000000
697	1	XP_015770328.1	XP_015770328.1	PREDICTED Golgi apparatus protein 1-like	XP_015770328.1	Acropora digitifera	92.83	14	14	77000000
698	1	XP_015770382.1	XP_015770382.1	PREDICTED nuclear pore complex protein Nup54-like	XP_015770382.1	Acropora digitifera	40.732	14	14	15000000
700	1	XP_015770531.1	XP_015770531.1	PREDICTED rabankyrin-5-like	XP_015770531.1	Acropora digitifera	112.047	14	14	7800000
702	1	XP_015770656.1	XP_015770656.1	PREDICTED BTB/POZ domain-containing protein 16-like	XP_015770656.1	Acropora digitifera	54.433	14	14	1200000
703	1	XP_015771271.1	XP_015771271.1	PREDICTED DNA replication licensing factor mcm5-like	XP_015771271.1	Acropora digitifera	82.373	14	14	12000000
704	1	XP_015771333.1	XP_015771333.1	PREDICTED exocyst complex component 3-like	XP_015771333.1	Acropora digitifera	63.983	14	14	9500000
705	1	XP_015771846.1	XP_015771846.1	PREDICTED general vesicular transport factor p115-like	XP_015771846.1	Acropora digitifera	86.869	14	14	38000000
706	1	XP_015772854.1	XP_015772854.1	PREDICTED ubiquitin carboxyl-terminal hydrolase 2-like	XP_015772854.1	Acropora digitifera	65.587	16	14	150000
707	1	XP_015773621.1	XP_015773621.1	PREDICTED serine--tRNA ligase, cytoplasmic-like	XP_015773621.1	Acropora digitifera	61.648	14	14	95000000
708	2	XP_015773623.1;XP_015773624.1	XP_015773623.1	PREDICTED ADP,ATP carrier protein 3, mitochondrial-like	XP_015773623.1	Acropora digitifera	33.654	17	14	360000000
709	1	XP_015774532.1	XP_015774532.1	PREDICTED synembryn-A-like	XP_015774532.1	Acropora digitifera	66.893	14	14	14000000
710	1	XP_015774848.1	XP_015774848.1	PREDICTED dihydropyrimidinase-like	XP_015774848.1	Acropora digitifera	62.273	14	14	39000000
711	1	XP_015774931.1	XP_015774931.1	PREDICTED uncharacterized protein LOC107353124	XP_015774931.1	Acropora digitifera	42.216	14	14	31000000
712	1	XP_015775018.1	XP_015775018.1	PREDICTED fermitin family homolog 2-like	XP_015775018.1	Acropora digitifera	77.021	14	14	26000000
713	1	XP_015775175.1	XP_015775175.1	PREDICTED myb-binding protein 1A-like protein	XP_015775175.1	Acropora digitifera	107.931	14	14	15000000
714	1	XP_015775678.1	XP_015775678.1	PREDICTED ubiquitin carboxyl-terminal hydrolase 34-like	XP_015775678.1	Acropora digitifera	316.228	19	14	4300000
715	1	XP_015775927.1	XP_015775927.1	PREDICTED LOW QUALITY PROTEIN zonadhesin-like	XP_015775927.1	Acropora digitifera	217.364	14	14	3100000
716	1	XP_015776675.1	XP_015776675.1	PREDICTED conserved oligomeric Golgi complex subunit 2-like	XP_015776675.1	Acropora digitifera	77.503	14	14	18000000
717	1	XP_015776777.1	XP_015776777.1	PREDICTED 2,3-bisphosphoglycerate-independent phosphoglycerate mutase-like	XP_015776777.1	Acropora digitifera	49.733	14	14	130000000
719	1	XP_015777044.1	XP_015777044.1	PREDICTED disco-interacting protein 2 homolog C-like	XP_015777044.1	Acropora digitifera	116.347	14	14	17000000
720	1	XP_015777058.1	XP_015777058.1	PREDICTED indole-3-acetaldehyde oxidase-like	XP_015777058.1	Acropora digitifera	136.059	15	14	13000000
721	1	XP_015777607.1	XP_015777607.1	PREDICTED probable ATP-dependent RNA helicase DDX41	XP_015777607.1	Acropora digitifera	60.074	14	14	9200000
722	1	XP_015777945.1	XP_015777945.1	PREDICTED cleavage and polyadenylation specificity factor subunit 1-like	XP_015777945.1	Acropora digitifera	148.026	14	14	10000000
723	1	XP_015777954.1	XP_015777954.1	PREDICTED protein OSCP1-like	XP_015777954.1	Acropora digitifera	43.814	14	14	17000000
724	1	XP_015778045.1	XP_015778045.1	PREDICTED eukaryotic translation initiation factor 3 subunit B-like, partial	XP_015778045.1	Acropora digitifera	76.788	14	14	49000000
725	1	XP_015778506.1	XP_015778506.1	PREDICTED cytochrome b-c1 complex subunit 2, mitochondrial-like	XP_015778506.1	Acropora digitifera	20.55	14	14	140000000
727	1	XP_015778562.1	XP_015778562.1	PREDICTED UPF0505 protein C16orf62 homolog	XP_015778562.1	Acropora digitifera	98.076	14	14	16000000
728	1	XP_015778613.1	XP_015778613.1	PREDICTED nuclear pore complex protein Nup98-Nup96-like, partial	XP_015778613.1	Acropora digitifera	134.868	33	14	11000000
729	1	XP_015779940.1	XP_015779940.1	PREDICTED MYCBP-associated protein-like	XP_015779940.1	Acropora digitifera	95.783	14	14	2700000
731	1	XP_015780295.1	XP_015780295.1	PREDICTED LOW QUALITY PROTEIN sperm-associated antigen 1-like	XP_015780295.1	Acropora digitifera	105.441	20	14	17000000
732	1	XP_015780385.1	XP_015780385.1	PREDICTED pecanex-like protein 4	XP_015780385.1	Acropora digitifera	106.453	14	14	120000
733	1	XP_015780419.1	XP_015780419.1	PREDICTED dynein heavy chain 5, axonemal-like	XP_015780419.1	Acropora digitifera	161.242	37	14	380000
734	1	XP_015780714.1	XP_015780714.1	PREDICTED dynamin-1-like protein, partial	XP_015780714.1	Acropora digitifera	80.74	15	14	36000000
735	1	XP_015747171.1	XP_015747171.1	PREDICTED myosin-9-like	XP_015747171.1	Acropora digitifera	92.968	13	13	4600000
736	1	XP_015747479.1	XP_015747479.1	PREDICTED uncharacterized protein LOC107327242	XP_015747479.1	Acropora digitifera	49.599	13	13	13000000
737	1	XP_015747982.1	XP_015747982.1	PREDICTED mannosyl-oligosaccharide glucosidase-like	XP_015747982.1	Acropora digitifera	80.545	13	13	11000000
738	1	XP_015748149.1	XP_015748149.1	PREDICTED dnaJ homolog subfamily C member 3-like	XP_015748149.1	Acropora digitifera	76.291	13	13	29000000
740	1	XP_015748640.1	XP_015748640.1	PREDICTED transgelin-3-like	XP_015748640.1	Acropora digitifera	38.511	13	13	230000000
741	1	XP_015749151.1	XP_015749151.1	PREDICTED piezo-type mechanosensitive ion channel component 1-like	XP_015749151.1	Acropora digitifera	217.814	13	13	3800000
742	1	XP_015749704.1	XP_015749704.1	PREDICTED rho guanine nucleotide exchange factor 12-like	XP_015749704.1	Acropora digitifera	61.47	13	13	6800000
743	1	XP_015749929.1	XP_015749929.1	PREDICTED serine/threonine-protein phosphatase 6 regulatory ankyrin repeat subunit A-like	XP_015749929.1	Acropora digitifera	96.174	23	13	19000000
744	1	XP_015751093.1	XP_015751093.1	PREDICTED membrane-associated guanylate kinase, WW and PDZ domain-containing protein 1-like	XP_015751093.1	Acropora digitifera	102.841	13	13	19000000
745	1	XP_015751658.1	XP_015751658.1	PREDICTED putative pre-mRNA-splicing factor ATP-dependent RNA helicase DHX16	XP_015751658.1	Acropora digitifera	115.934	13	13	7600000
746	1	XP_015751768.1	XP_015751768.1	PREDICTED NADH dehydrogenase	XP_015751768.1	Acropora digitifera	30.986	13	13	54000000
747	1	XP_015752015.1	XP_015752015.1	PREDICTED sodium/calcium exchanger 1-like	XP_015752015.1	Acropora digitifera	101.709	13	13	36000000
748	1	XP_015752403.1	XP_015752403.1	PREDICTED ribosomal protein S6 kinase alpha-3-like	XP_015752403.1	Acropora digitifera	62.627	13	13	40000000
749	1	XP_015752765.1	XP_015752765.1	PREDICTED mediator of RNA polymerase II transcription subunit 23-like	XP_015752765.1	Acropora digitifera	191.129	13	13	6300000
750	1	XP_015752902.1	XP_015752902.1	PREDICTED V-type proton ATPase 116 kDa subunit a isoform 1-like	XP_015752902.1	Acropora digitifera	104.136	13	13	85000000
751	1	XP_015753259.1	XP_015753259.1	PREDICTED large proline-rich protein BAG6-like	XP_015753259.1	Acropora digitifera	37.96	13	13	19000000
752	1	XP_015753604.1	XP_015753604.1	PREDICTED bystin-like	XP_015753604.1	Acropora digitifera	49.588	13	13	11000000
754	1	XP_015753827.1	XP_015753827.1	PREDICTED tyrosine-protein kinase HTK16-like	XP_015753827.1	Acropora digitifera	89.988	13	13	2800000
756	1	XP_015754209.1	XP_015754209.1	PREDICTED F-actin-capping protein subunit beta-like	XP_015754209.1	Acropora digitifera	30.628	13	13	89000000
758	1	XP_015754782.1	XP_015754782.1	PREDICTED uncharacterized protein LOC107334369	XP_015754782.1	Acropora digitifera	181.776	13	13	37000000
759	1	XP_015755352.1	XP_015755352.1	PREDICTED CDP-diacylglycerol--glycerol-3-phosphate 3-phosphatidyltransferase, mitochondrial-like	XP_015755352.1	Acropora digitifera	57.972	13	13	76000
760	2	XP_015755400.1;XP_015755407.1	XP_015755400.1	PREDICTED uncharacterized protein LOC107334944 isoform X1	XP_015755400.1	Acropora digitifera	107.348	13	13	3400000
761	4	XP_015755892.1;XP_015755893.1;XP_015755894.1;XP_015755895.1	XP_015755892.1	PREDICTED uncharacterized skeletal organic matrix protein 6 isoform X1	XP_015755892.1	Acropora digitifera	50.137	13	13	180000000
762	2	XP_015755896.1;XP_015755897.1	XP_015755896.1	PREDICTED nucleoredoxin-like	XP_015755896.1	Acropora digitifera	46.77	13	13	49000000
763	1	XP_015756133.1	XP_015756133.1	PREDICTED dnaJ homolog subfamily B member 1-like	XP_015756133.1	Acropora digitifera	40.492	13	13	5500000
764	1	XP_015756256.1	XP_015756256.1	PREDICTED adenylate kinase 8-like	XP_015756256.1	Acropora digitifera	56.559	16	13	6300000
765	1	XP_015757071.1	XP_015757071.1	PREDICTED uncharacterized protein LOC107336513	XP_015757071.1	Acropora digitifera	92.116	13	13	12000000
766	1	XP_015757938.1	XP_015757938.1	PREDICTED uncharacterized protein LOC107337322	XP_015757938.1	Acropora digitifera	136.097	31	13	15000000
767	1	XP_015757943.1	XP_015757943.1	PREDICTED WD repeat-containing protein 11-like, partial	XP_015757943.1	Acropora digitifera	120.098	13	13	2500000
768	2	XP_015758100.1;XP_015758108.1	XP_015758100.1	PREDICTED double zinc ribbon and ankyrin repeat-containing protein 1-like isoform X1	XP_015758100.1	Acropora digitifera	86.173	13	13	390000
770	1	XP_015758703.1	XP_015758703.1	PREDICTED kinesin-like protein KIF21A	XP_015758703.1	Acropora digitifera	214.74	13	13	4700000
771	1	XP_015758842.1	XP_015758842.1	PREDICTED kinesin light chain 1-like	XP_015758842.1	Acropora digitifera	47.719	13	13	19000000
772	1	XP_015759196.1	XP_015759196.1	PREDICTED neuralized-like protein 4	XP_015759196.1	Acropora digitifera	148.624	13	13	1500000
773	1	XP_015759266.1	XP_015759266.1	PREDICTED 26S protease regulatory subunit 10B	XP_015759266.1	Acropora digitifera	44.311	13	13	98000000
774	1	XP_015759748.1	XP_015759748.1	PREDICTED neogenin-like	XP_015759748.1	Acropora digitifera	156.66	13	13	9400000
775	1	XP_015759876.1	XP_015759876.1	PREDICTED ubiquitin carboxyl-terminal hydrolase 5-like	XP_015759876.1	Acropora digitifera	95.88	13	13	22000000
777	1	XP_015760441.1	XP_015760441.1	PREDICTED putative helicase MOV-10	XP_015760441.1	Acropora digitifera	115.749	14	13	7900000
778	1	XP_015760710.1	XP_015760710.1	PREDICTED serine-threonine kinase receptor-associated protein-like	XP_015760710.1	Acropora digitifera	35.05	13	13	58000000
779	1	XP_015760820.1	XP_015760820.1	PREDICTED clusterin-associated protein 1-like	XP_015760820.1	Acropora digitifera	41.848	13	13	8600000
780	1	XP_015760962.1	XP_015760962.1	PREDICTED transketolase-like protein 2	XP_015760962.1	Acropora digitifera	65.393	17	13	310000000
781	1	XP_015761023.1	XP_015761023.1	PREDICTED IQ and AAA domain-containing protein 1-like	XP_015761023.1	Acropora digitifera	91.723	20	13	6400000
782	1	XP_015761040.1	XP_015761040.1	PREDICTED phosphoribosylformylglycinamidine synthase-like	XP_015761040.1	Acropora digitifera	108.326	13	13	21000000
783	1	XP_015761104.1	XP_015761104.1	PREDICTED LOW QUALITY PROTEIN 2-amino-3-ketobutyrate coenzyme A ligase, mitochondrial-like	XP_015761104.1	Acropora digitifera	48.194	13	13	26000000
784	1	XP_015761151.1	XP_015761151.1	PREDICTED E3 ubiquitin-protein ligase UBR4-like, partial	XP_015761151.1	Acropora digitifera	289.331	13	13	5200000
785	1	XP_015761598.1	XP_015761598.1	PREDICTED uncharacterized protein LOC107340735	XP_015761598.1	Acropora digitifera	198.633	14	13	4000000
786	1	XP_015761823.1	XP_015761823.1	PREDICTED ATP-dependent RNA helicase DDX3X-like	XP_015761823.1	Acropora digitifera	65.862	22	13	150000000
788	2	XP_015761935.1;XP_015761936.1	XP_015761935.1	PREDICTED ribosome biogenesis protein BMS1 homolog isoform X1	XP_015761935.1	Acropora digitifera	146.836	13	13	7800000
789	1	XP_015762546.1	XP_015762546.1	PREDICTED fas-binding factor 1-like	XP_015762546.1	Acropora digitifera	96.409	13	13	74000
790	1	XP_015762982.1	XP_015762982.1	PREDICTED cAMP-dependent protein kinase type II regulatory subunit-like	XP_015762982.1	Acropora digitifera	43.342	13	13	15000000
791	2	XP_015763083.1;XP_015763095.1	XP_015763083.1	PREDICTED dual serine/threonine and tyrosine protein kinase-like	XP_015763083.1	Acropora digitifera	105.202	13	13	5700000
792	1	XP_015763140.1	XP_015763140.1	PREDICTED GRB2-associated-binding protein 1-like	XP_015763140.1	Acropora digitifera	103.623	13	13	7100000
793	1	XP_015763477.1	XP_015763477.1	PREDICTED meprin A subunit alpha-like	XP_015763477.1	Acropora digitifera	88.519	13	13	16000000
794	1	XP_015763718.1	XP_015763718.1	PREDICTED major vault protein-like	XP_015763718.1	Acropora digitifera	66.945	19	13	49000000
795	1	XP_015763721.1	XP_015763721.1	PREDICTED T-complex protein 1 subunit zeta-like	XP_015763721.1	Acropora digitifera	57.771	13	13	110000000
796	1	XP_015764815.1	XP_015764815.1	PREDICTED unconventional myosin-IXa-like	XP_015764815.1	Acropora digitifera	191.254	13	13	3900000
797	1	XP_015764963.1	XP_015764963.1	PREDICTED ras-related protein Rab-2	XP_015764963.1	Acropora digitifera	23.63	13	13	190000000
798	1	XP_015765515.1	XP_015765515.1	PREDICTED PAX3- and PAX7-binding protein 1-like	XP_015765515.1	Acropora digitifera	100.995	13	13	6300000
799	4	XP_015765593.1;XP_015765594.1;XP_015765595.1;XP_015765596.1	XP_015765593.1	PREDICTED carnitine O-acetyltransferase-like isoform X1	XP_015765593.1	Acropora digitifera	72.123	13	13	98000000
800	1	XP_015765825.1	XP_015765825.1	PREDICTED 26S proteasome non-ATPase regulatory subunit 5-like	XP_015765825.1	Acropora digitifera	56.936	13	13	23000000
801	1	XP_015765980.1	XP_015765980.1	PREDICTED LOW QUALITY PROTEIN disheveled-associated activator of morphogenesis 1-like	XP_015765980.1	Acropora digitifera	103.816	13	13	11000000
802	1	XP_015766022.1	XP_015766022.1	PREDICTED rho GTPase-activating protein 5-like	XP_015766022.1	Acropora digitifera	151.689	13	13	7200000
803	1	XP_015766063.1	XP_015766063.1	PREDICTED phosphatidylinositol transfer protein beta isoform-like	XP_015766063.1	Acropora digitifera	33.462	13	13	100000000
804	1	XP_015766222.1	XP_015766222.1	PREDICTED intracellular protein transport protein USO1-like	XP_015766222.1	Acropora digitifera	68.728	13	13	820000
805	1	XP_015766294.1	XP_015766294.1	PREDICTED liprin-alpha-1-like	XP_015766294.1	Acropora digitifera	113.867	13	13	11000000
806	1	XP_015766359.1	XP_015766359.1	PREDICTED nicalin-1-like	XP_015766359.1	Acropora digitifera	72.25	13	13	39000000
807	1	XP_015766406.1	XP_015766406.1	PREDICTED nuclear factor NF-kappa-B p105 subunit-like	XP_015766406.1	Acropora digitifera	91.088	15	13	19000000
808	1	XP_015766436.1	XP_015766436.1	PREDICTED uncharacterized protein LOC107345248	XP_015766436.1	Acropora digitifera	88.337	13	13	550000
809	1	XP_015766715.1	XP_015766715.1	PREDICTED dystrophin-like	XP_015766715.1	Acropora digitifera	418.379	13	13	1300000
810	1	XP_015767039.1	XP_015767039.1	PREDICTED pericentriolar material 1 protein-like	XP_015767039.1	Acropora digitifera	96.52	13	13	30000000
811	1	XP_015767064.1	XP_015767064.1	PREDICTED LOW QUALITY PROTEIN protocadherin Fat 4-like	XP_015767064.1	Acropora digitifera	422.51	13	13	12000000
812	1	XP_015767647.1	XP_015767647.1	PREDICTED integrin alpha-X-like	XP_015767647.1	Acropora digitifera	24.601	13	13	980000000
813	1	XP_015767697.1	XP_015767697.1	PREDICTED NADPH-dependent aldehyde reductase ARI1-like isoform X1	XP_015767697.1	Acropora digitifera	39.459	21	13	95000000
814	1	XP_015768154.1	XP_015768154.1	PREDICTED protein FAM166B-like	XP_015768154.1	Acropora digitifera	33.634	13	13	340000
815	1	XP_015768468.1	XP_015768468.1	PREDICTED actin-related protein 2/3 complex subunit 1A-like	XP_015768468.1	Acropora digitifera	19.359	13	13	7200000
816	1	XP_015768553.1	XP_015768553.1	PREDICTED DNA damage-binding protein 1-like	XP_015768553.1	Acropora digitifera	89.04	13	13	27000000
817	1	XP_015768674.1	XP_015768674.1	PREDICTED glutamyl aminopeptidase-like	XP_015768674.1	Acropora digitifera	114.121	13	13	17000000
818	1	XP_015769104.1	XP_015769104.1	PREDICTED fucose-1-phosphate guanylyltransferase-like	XP_015769104.1	Acropora digitifera	63.899	13	13	32000000
819	1	XP_015769203.1	XP_015769203.1	PREDICTED ethanolamine-phosphate cytidylyltransferase-like	XP_015769203.1	Acropora digitifera	43.234	13	13	16000000
820	1	XP_015769367.1	XP_015769367.1	PREDICTED ATP-binding cassette sub-family A member 3-like	XP_015769367.1	Acropora digitifera	212.42	29	13	2900000
821	1	XP_015769545.1	XP_015769545.1	PREDICTED RNA-binding protein 26-like	XP_015769545.1	Acropora digitifera	96.991	13	13	6300000
822	4	XP_015769952.1;XP_015769953.1;XP_015769954.1;XP_015769955.1	XP_015769952.1	PREDICTED disintegrin and metalloproteinase domain-containing protein 12-like isoform X1	XP_015769952.1	Acropora digitifera	121.341	13	13	6000000
823	1	XP_015769988.1	XP_015769988.1	PREDICTED LOW QUALITY PROTEIN RNA cytidine acetyltransferase-like	XP_015769988.1	Acropora digitifera	113.84	13	13	18000000
824	1	XP_015770505.1	XP_015770505.1	PREDICTED putative phospholipase B-like 2	XP_015770505.1	Acropora digitifera	62.157	13	13	100000000
826	1	XP_015771105.1	XP_015771105.1	PREDICTED bleomycin hydrolase-like	XP_015771105.1	Acropora digitifera	54.766	13	13	51000000
827	1	XP_015771359.1	XP_015771359.1	PREDICTED LOW QUALITY PROTEIN protein DD3-3-like	XP_015771359.1	Acropora digitifera	112.547	17	13	49000000
828	1	XP_015771529.1	XP_015771529.1	PREDICTED putative diacyglycerol O-acyltransferase MT1468	XP_015771529.1	Acropora digitifera	61.24	15	13	27000000
829	1	XP_015771749.1	XP_015771749.1	PREDICTED probable cytosolic oligopeptidase A	XP_015771749.1	Acropora digitifera	78.785	13	13	9700000
830	1	XP_015772818.1	XP_015772818.1	PREDICTED fibroblast growth factor receptor 2-like	XP_015772818.1	Acropora digitifera	98.127	16	13	13000000
831	1	XP_015773375.1	XP_015773375.1	PREDICTED LOW QUALITY PROTEIN AP-1 complex subunit gamma-1-like	XP_015773375.1	Acropora digitifera	86.088	13	13	60000000
832	1	XP_015773443.1	XP_015773443.1	PREDICTED probable protein phosphatase 2C T23F11.1	XP_015773443.1	Acropora digitifera	29.449	13	13	29000000
834	1	XP_015774864.1	XP_015774864.1	PREDICTED polycystin-2-like	XP_015774864.1	Acropora digitifera	99.893	13	13	21000000
835	2	XP_015774944.1;XP_015774945.1	XP_015774944.1	PREDICTED ATP-citrate synthase-like isoform X1	XP_015774944.1	Acropora digitifera	121.321	29	13	58000000
836	1	XP_015775086.1	XP_015775086.1	PREDICTED heterogeneous nuclear ribonucleoproteins A1 homolog	XP_015775086.1	Acropora digitifera	63.624	13	13	300000000
837	1	XP_015775595.1	XP_015775595.1	PREDICTED prelamin-A/C-like	XP_015775595.1	Acropora digitifera	61.307	13	13	14000000
838	1	XP_015777312.1	XP_015777312.1	PREDICTED LOW QUALITY PROTEIN intron-binding protein aquarius-like	XP_015777312.1	Acropora digitifera	146.12	24	13	15000000
839	1	XP_015777743.1	XP_015777743.1	PREDICTED alpha-N-acetylglucosaminidase-like	XP_015777743.1	Acropora digitifera	87.477	13	13	21000000
840	1	XP_015777803.1	XP_015777803.1	PREDICTED solute carrier family 12 member 5-like	XP_015777803.1	Acropora digitifera	105.559	13	13	4500000
841	2	XP_015778566.1;XP_015778567.1	XP_015778566.1	PREDICTED nucleosome-remodeling factor subunit BPTF-like isoform X1	XP_015778566.1	Acropora digitifera	186.141	13	13	3200000
842	1	XP_015779173.1	XP_015779173.1	PREDICTED dihydroxyacetone phosphate acyltransferase-like	XP_015779173.1	Acropora digitifera	77.561	13	13	7700000
843	1	XP_015779249.1	XP_015779249.1	PREDICTED methylmalonyl-CoA mutase, mitochondrial-like	XP_015779249.1	Acropora digitifera	44.451	13	13	23000000
844	1	XP_015779436.1	XP_015779436.1	PREDICTED LOW QUALITY PROTEIN DEP domain-containing protein 5-like	XP_015779436.1	Acropora digitifera	156.686	13	13	4600000
845	1	XP_015780141.1	XP_015780141.1	PREDICTED rab GDP dissociation inhibitor alpha-like	XP_015780141.1	Acropora digitifera	37.482	13	13	230000000
846	1	XP_015780341.1	XP_015780341.1	PREDICTED probable phospholipid-transporting ATPase IIB, partial	XP_015780341.1	Acropora digitifera	102.924	13	13	6600000
847	1	XP_015780443.1	XP_015780443.1	PREDICTED coiled-coil domain-containing protein 113-like	XP_015780443.1	Acropora digitifera	44.072	13	13	2200000
848	1	XP_015780890.1	XP_015780890.1	PREDICTED Golgi-specific brefeldin A-resistance guanine nucleotide exchange factor 1-like, partial	XP_015780890.1	Acropora digitifera	163.26	24	13	9500000
849	1	ARA71561.1	ARA71561.1	TSP-1 and VWA domain-containing protein	ARA71561.1	Acropora digitifera	189.979	18	12	23000000
850	1	QFQ33541.1	QFQ33541.1	receptor guanylate cyclase 1	QFQ33541.1	Acropora digitifera	123.792	56	12	970000
851	1	XP_015747222.1	XP_015747222.1	PREDICTED delta-aminolevulinic acid dehydratase-like	XP_015747222.1	Acropora digitifera	36.196	12	12	12000000
852	1	XP_015747283.1	XP_015747283.1	PREDICTED phosphatidylinositol 4,5-bisphosphate 3-kinase catalytic subunit beta isoform-like	XP_015747283.1	Acropora digitifera	102.683	12	12	9300000
853	1	XP_015747415.1	XP_015747415.1	PREDICTED smoothelin-like	XP_015747415.1	Acropora digitifera	69.418	12	12	11000000
855	2	XP_015747572.1;XP_015747573.1	XP_015747572.1	PREDICTED uncharacterized protein LOC107327342 isoform X1	XP_015747572.1	Acropora digitifera	41.903	12	12	7700000
856	1	XP_015747767.1	XP_015747767.1	PREDICTED translation initiation factor eIF-2B subunit gamma-like	XP_015747767.1	Acropora digitifera	46.729	12	12	15000000
857	1	XP_015747824.1	XP_015747824.1	PREDICTED ubiquitin carboxyl-terminal hydrolase 32-like	XP_015747824.1	Acropora digitifera	166.201	12	12	7200000
858	2	XP_015748494.1;XP_015748499.1	XP_015748494.1	PREDICTED CDK5 regulatory subunit-associated protein 3-like isoform X1	XP_015748494.1	Acropora digitifera	58.928	12	12	20000000
859	1	XP_015748700.1	XP_015748700.1	PREDICTED galactokinase-like	XP_015748700.1	Acropora digitifera	41.876	12	12	44000000
860	1	XP_015748896.1	XP_015748896.1	PREDICTED fructose-bisphosphate aldolase C-like, partial	XP_015748896.1	Acropora digitifera	30.499	12	12	720000000
861	1	XP_015749796.1	XP_015749796.1	PREDICTED dynein intermediate chain 2, ciliary-like	XP_015749796.1	Acropora digitifera	57.156	18	12	9200000
862	1	XP_015750865.1	XP_015750865.1	PREDICTED 26S proteasome non-ATPase regulatory subunit 11-like	XP_015750865.1	Acropora digitifera	44.087	12	12	110000000
863	1	XP_015751060.1	XP_015751060.1	PREDICTED BTB/POZ domain-containing protein 19-like	XP_015751060.1	Acropora digitifera	50.139	12	12	4400000
864	1	XP_015751065.1	XP_015751065.1	PREDICTED spectrin alpha chain, non-erythrocytic 1-like	XP_015751065.1	Acropora digitifera	434.694	24	12	2400000
865	1	XP_015751069.1	XP_015751069.1	PREDICTED uncharacterized protein LOC107331054	XP_015751069.1	Acropora digitifera	57.717	12	12	1700000
867	1	XP_015751339.1	XP_015751339.1	PREDICTED phenylalanine--tRNA ligase beta subunit-like	XP_015751339.1	Acropora digitifera	46.157	12	12	47000000
868	1	XP_015751536.1	XP_015751536.1	PREDICTED pre-mRNA-processing factor 6-like	XP_015751536.1	Acropora digitifera	86.553	12	12	17000000
869	1	XP_015751554.1	XP_015751554.1	PREDICTED vinexin-like	XP_015751554.1	Acropora digitifera	61.182	12	12	24000000
870	1	XP_015751916.1	XP_015751916.1	PREDICTED uncharacterized protein LOC107331766	XP_015751916.1	Acropora digitifera	106.615	12	12	18000000
871	1	XP_015752008.1	XP_015752008.1	PREDICTED argininosuccinate lyase-like	XP_015752008.1	Acropora digitifera	52.318	12	12	57000000
872	1	XP_015752128.1	XP_015752128.1	PREDICTED WD repeat-containing protein 75-like	XP_015752128.1	Acropora digitifera	77.996	12	12	7400000
873	1	XP_015752631.1	XP_015752631.1	PREDICTED FAS-associated factor 1-like	XP_015752631.1	Acropora digitifera	75.626	12	12	14000000
874	1	XP_015752633.1	XP_015752633.1	PREDICTED uncharacterized protein LOC107332416	XP_015752633.1	Acropora digitifera	84.156	12	12	70000
875	1	XP_015752659.1	XP_015752659.1	PREDICTED ubiquitin conjugation factor E4 A-like, partial	XP_015752659.1	Acropora digitifera	111.425	12	12	7500000
876	1	XP_015752722.1	XP_015752722.1	PREDICTED rho guanine nucleotide exchange factor 7-like	XP_015752722.1	Acropora digitifera	79.096	14	12	12000000
877	1	XP_015753157.1	XP_015753157.1	PREDICTED peroxiredoxin-6-like	XP_015753157.1	Acropora digitifera	33.223	12	12	580000000
878	1	XP_015754144.1	XP_015754144.1	PREDICTED transforming growth factor-beta receptor-associated protein 1-like	XP_015754144.1	Acropora digitifera	102.251	12	12	2800000
879	1	XP_015754224.1	XP_015754224.1	PREDICTED nucleoside diphosphate kinase 7-like	XP_015754224.1	Acropora digitifera	40.922	12	12	32000000
880	1	XP_015754937.1	XP_015754937.1	PREDICTED elongator complex protein 3	XP_015754937.1	Acropora digitifera	62.235	12	12	12000000
881	1	XP_015755115.1	XP_015755115.1	PREDICTED tyrosine-protein phosphatase non-receptor type 9-like	XP_015755115.1	Acropora digitifera	58.569	12	12	5400000
882	1	XP_015755441.1	XP_015755441.1	PREDICTED guanine nucleotide-binding protein subunit beta-2-like 1	XP_015755441.1	Acropora digitifera	34.818	12	12	350000000
883	1	XP_015755944.1	XP_015755944.1	PREDICTED LOW QUALITY PROTEIN protein MAATS1-like	XP_015755944.1	Acropora digitifera	101.655	16	12	1900000
884	1	XP_015756005.1	XP_015756005.1	PREDICTED uncharacterized protein LOC107335504	XP_015756005.1	Acropora digitifera	38.622	12	12	150000000
885	1	XP_015756203.1	XP_015756203.1	PREDICTED coadhesin-like, partial	XP_015756203.1	Acropora digitifera	55.621	12	12	92000000
886	1	XP_015756452.1	XP_015756452.1	PREDICTED uncharacterized protein LOC107335908	XP_015756452.1	Acropora digitifera	71.843	12	12	160000000
888	1	XP_015756499.1	XP_015756499.1	PREDICTED citrate synthase, mitochondrial-like, partial	XP_015756499.1	Acropora digitifera	46.69	12	12	590000000
889	1	XP_015756689.1	XP_015756689.1	PREDICTED apoptosis-inducing factor 2-like	XP_015756689.1	Acropora digitifera	41.529	12	12	13000000
890	1	XP_015756974.1	XP_015756974.1	PREDICTED basal body-orientation factor 1-like	XP_015756974.1	Acropora digitifera	71.001	12	12	1300000
891	1	XP_015757042.1	XP_015757042.1	PREDICTED uncharacterized protein LOC107336481	XP_015757042.1	Acropora digitifera	70.783	12	12	220000
892	1	XP_015757770.1	XP_015757770.1	PREDICTED tyrosine-protein kinase SRK2-like	XP_015757770.1	Acropora digitifera	58.6	12	12	38000000
893	1	XP_015757777.1	XP_015757777.1	PREDICTED netrin receptor DCC-like	XP_015757777.1	Acropora digitifera	81.442	12	12	49000000
894	1	XP_015758090.1	XP_015758090.1	PREDICTED LOW QUALITY PROTEIN crooked neck-like protein 1	XP_015758090.1	Acropora digitifera	82.453	12	12	11000000
895	1	XP_015758221.1	XP_015758221.1	PREDICTED bifunctional lysine-specific demethylase and histidyl-hydroxylase NO66-like	XP_015758221.1	Acropora digitifera	68.685	12	12	11000000
896	1	XP_015758253.1	XP_015758253.1	PREDICTED LOW QUALITY PROTEIN methionine synthase-like	XP_015758253.1	Acropora digitifera	110.046	12	12	6100000
897	1	XP_015758581.1	XP_015758581.1	PREDICTED uncharacterized protein LOC107337859	XP_015758581.1	Acropora digitifera	79.38	12	12	83000
898	1	XP_015758793.1	XP_015758793.1	PREDICTED acyl-CoA synthetase family member 2, mitochondrial-like	XP_015758793.1	Acropora digitifera	65.988	12	12	18000000
899	2	XP_015758796.1;XP_015776407.1	XP_015758796.1	PREDICTED 40S ribosomal protein S3	XP_015758796.1	Acropora digitifera	26.806	12	12	340000000
900	1	XP_015758891.1	XP_015758891.1	PREDICTED eukaryotic translation initiation factor 5-like	XP_015758891.1	Acropora digitifera	49.449	12	12	29000000
902	1	XP_015759299.1	XP_015759299.1	PREDICTED uncharacterized protein LOC107338574	XP_015759299.1	Acropora digitifera	48.129	12	12	1300000
903	1	XP_015759397.1	XP_015759397.1	PREDICTED dual specificity tyrosine-phosphorylation-regulated kinase 2-like	XP_015759397.1	Acropora digitifera	64.237	12	12	670000
904	1	XP_015759724.1	XP_015759724.1	PREDICTED 60S ribosomal protein L4-A-like	XP_015759724.1	Acropora digitifera	38.098	12	12	200000000
905	1	XP_015759797.1	XP_015759797.1	PREDICTED heterogeneous nuclear ribonucleoprotein U-like protein 1, partial	XP_015759797.1	Acropora digitifera	107.409	12	12	120000000
906	1	XP_015759962.1	XP_015759962.1	PREDICTED uncharacterized protein LOC107339216	XP_015759962.1	Acropora digitifera	123.57	12	12	2000000
907	1	XP_015759971.1	XP_015759971.1	PREDICTED uncharacterized protein LOC107339222	XP_015759971.1	Acropora digitifera	50.023	12	12	18000000
908	1	XP_015760423.1	XP_015760423.1	PREDICTED KDEL motif-containing protein 1-like	XP_015760423.1	Acropora digitifera	58.446	12	12	20000000
909	2	XP_015760719.1;XP_015760720.1	XP_015760719.1	PREDICTED COP9 signalosome complex subunit 4-like isoform X1	XP_015760719.1	Acropora digitifera	47.156	12	12	41000000
910	1	XP_015760872.1	XP_015760872.1	PREDICTED betaine--homocysteine S-methyltransferase 1-like	XP_015760872.1	Acropora digitifera	44.719	12	12	150000000
911	1	XP_015761026.1	XP_015761026.1	PREDICTED uncharacterized protein LOC107340178	XP_015761026.1	Acropora digitifera	187.18	13	12	3900000
912	1	XP_015761371.1	XP_015761371.1	PREDICTED eukaryotic translation initiation factor 4B-like	XP_015761371.1	Acropora digitifera	77.934	12	12	30000000
914	1	XP_015761631.1	XP_015761631.1	PREDICTED uncharacterized protein LOC107340772	XP_015761631.1	Acropora digitifera	63.819	17	12	55000000
915	1	XP_015762057.1	XP_015762057.1	PREDICTED uncharacterized protein LOC107341155	XP_015762057.1	Acropora digitifera	156.865	12	12	8100000
916	1	XP_015762067.1	XP_015762067.1	PREDICTED coiled-coil domain-containing protein 62-like	XP_015762067.1	Acropora digitifera	99.229	12	12	7400000
917	3	XP_015762479.1;XP_015762480.1;XP_015762481.1	XP_015762479.1	PREDICTED uromodulin-like isoform X1	XP_015762479.1	Acropora digitifera	60.854	12	12	22000000
919	1	XP_015762832.1	XP_015762832.1	PREDICTED copine-7-like	XP_015762832.1	Acropora digitifera	49.774	12	12	47000000
920	2	XP_015762997.1;XP_015762998.1	XP_015762997.1	PREDICTED smoothelin-like protein 1	XP_015762997.1	Acropora digitifera	68.236	12	12	15000000
921	1	XP_015763022.1	XP_015763022.1	PREDICTED 78 kDa glucose-regulated protein-like	XP_015763022.1	Acropora digitifera	55.142	12	12	370000000
922	1	XP_015763420.1	XP_015763420.1	PREDICTED exocyst complex component 7-like	XP_015763420.1	Acropora digitifera	68.972	12	12	6700000
923	1	XP_015763511.1	XP_015763511.1	PREDICTED PC3-like endoprotease variant B	XP_015763511.1	Acropora digitifera	79.909	12	12	28000000
924	1	XP_015763838.1	XP_015763838.1	PREDICTED uncharacterized protein LOC107342839	XP_015763838.1	Acropora digitifera	86.007	12	12	42000000
925	1	XP_015764160.1	XP_015764160.1	PREDICTED probable RNA-binding protein 46	XP_015764160.1	Acropora digitifera	65.592	12	12	11000000
927	1	XP_015764424.1	XP_015764424.1	PREDICTED extended synaptotagmin-2-A-like	XP_015764424.1	Acropora digitifera	85.7	12	12	140000000
928	1	XP_015764472.1	XP_015764472.1	PREDICTED uncharacterized protein LOC107343419	XP_015764472.1	Acropora digitifera	64.849	12	12	13000000
929	1	XP_015764921.1	XP_015764921.1	PREDICTED beta-mannosidase-like	XP_015764921.1	Acropora digitifera	83.126	12	12	9400000
930	1	XP_015766035.1	XP_015766035.1	PREDICTED uncharacterized protein LOC107344859	XP_015766035.1	Acropora digitifera	115.736	12	12	36000
931	1	XP_015766068.1	XP_015766068.1	PREDICTED protein unc-45 homolog B-like	XP_015766068.1	Acropora digitifera	102.297	12	12	11000000
932	1	XP_015766171.1	XP_015766171.1	PREDICTED liprin-beta-2-like	XP_015766171.1	Acropora digitifera	92.687	12	12	7200000
933	1	XP_015766221.1	XP_015766221.1	PREDICTED uncharacterized protein LOC107345052	XP_015766221.1	Acropora digitifera	61.186	12	12	24000000
934	1	XP_015766296.1	XP_015766296.1	PREDICTED sorting and assembly machinery component 50 homolog B-like	XP_015766296.1	Acropora digitifera	69.183	12	12	11000000
935	1	XP_015766297.1	XP_015766297.1	PREDICTED LOW QUALITY PROTEIN UHRF1-binding protein 1-like	XP_015766297.1	Acropora digitifera	128.57	12	12	3400000
936	1	XP_015766700.1	XP_015766700.1	PREDICTED beta-2-syntrophin-like	XP_015766700.1	Acropora digitifera	48.396	12	12	27000000
937	1	XP_015766710.1	XP_015766710.1	PREDICTED fumarylacetoacetase-like	XP_015766710.1	Acropora digitifera	43.842	12	12	110000000
938	1	XP_015766761.1	XP_015766761.1	PREDICTED cGMP-dependent 3',5'-cyclic phosphodiesterase-like	XP_015766761.1	Acropora digitifera	86.067	12	12	1800000
940	1	XP_015767200.1	XP_015767200.1	PREDICTED mucosa-associated lymphoid tissue lymphoma translocation protein 1-like	XP_015767200.1	Acropora digitifera	78.389	12	12	8200000
941	1	XP_015767406.1	XP_015767406.1	PREDICTED acyl-CoA synthetase short-chain family member 3, mitochondrial-like	XP_015767406.1	Acropora digitifera	72.751	12	12	8100000
942	1	XP_015767654.1	XP_015767654.1	PREDICTED heterogeneous nuclear ribonucleoprotein R-like	XP_015767654.1	Acropora digitifera	73.833	12	12	110000000
943	1	XP_015768109.1	XP_015768109.1	PREDICTED dynein assembly factor 5, axonemal-like	XP_015768109.1	Acropora digitifera	101.489	12	12	7000000
945	1	XP_015768565.1	XP_015768565.1	PREDICTED uncharacterized protein LOC107347197	XP_015768565.1	Acropora digitifera	61.991	12	12	26000000
946	2	XP_015768600.1;XP_015768601.1	XP_015768600.1	PREDICTED arylsulfatase J-like	XP_015768600.1	Acropora digitifera	59.124	12	12	9100000
947	1	XP_015768935.1	XP_015768935.1	PREDICTED collagen alpha-6(VI) chain-like	XP_015768935.1	Acropora digitifera	109.648	12	12	6300000
948	2	XP_015769248.1;XP_015769250.1	XP_015769248.1	PREDICTED small G protein signaling modulator 2-like isoform X1	XP_015769248.1	Acropora digitifera	115.423	12	12	6700000
949	1	XP_015769415.1	XP_015769415.1	PREDICTED U4/U6.U5 tri-snRNP-associated protein 1-like	XP_015769415.1	Acropora digitifera	91.125	12	12	12000000
950	1	XP_015769455.1	XP_015769455.1	PREDICTED formate acetyltransferase 2-like	XP_015769455.1	Acropora digitifera	75.313	12	12	14000000
952	1	XP_015770351.1	XP_015770351.1	PREDICTED breakpoint cluster region protein-like	XP_015770351.1	Acropora digitifera	169.415	12	12	3200000
953	1	XP_015770989.1	XP_015770989.1	PREDICTED cilia- and flagella-associated protein 221-like	XP_015770989.1	Acropora digitifera	101.081	17	12	510000
954	1	XP_015771489.1	XP_015771489.1	PREDICTED E3 UFM1-protein ligase 1 homolog	XP_015771489.1	Acropora digitifera	76.19	14	12	16000000
955	1	XP_015771896.1	XP_015771896.1	PREDICTED solute carrier family 12 member 1-like	XP_015771896.1	Acropora digitifera	103.979	13	12	32000000
956	1	XP_015771898.1	XP_015771898.1	PREDICTED LOW QUALITY PROTEIN protein disulfide-isomerase A5-like	XP_015771898.1	Acropora digitifera	69.038	12	12	28000000
957	1	XP_015772143.1	XP_015772143.1	PREDICTED carbamoyl-phosphate synthase	XP_015772143.1	Acropora digitifera	152.449	28	12	50000000
958	1	XP_015772184.1	XP_015772184.1	PREDICTED synaptotagmin-like protein 5	XP_015772184.1	Acropora digitifera	91.446	12	12	10000000
959	1	XP_015772241.1	XP_015772241.1	PREDICTED integrin beta-PS-like	XP_015772241.1	Acropora digitifera	78.018	12	12	19000000
960	1	XP_015772291.1	XP_015772291.1	PREDICTED coiled-coil domain-containing protein 87-like	XP_015772291.1	Acropora digitifera	67.665	12	12	270000
961	2	XP_015772409.1;XP_015772410.1	XP_015772409.1	PREDICTED leucine-rich repeat serine/threonine-protein kinase 1-like isoform X1	XP_015772409.1	Acropora digitifera	269.13	12	12	3000000
962	2	XP_015772518.1;XP_015772520.1	XP_015772518.1	PREDICTED inner centromere protein-like isoform X1	XP_015772518.1	Acropora digitifera	123.802	12	12	67000
963	1	XP_015773141.1	XP_015773141.1	PREDICTED golgin subfamily A member 6-like protein 6	XP_015773141.1	Acropora digitifera	85.093	12	12	9400000
964	1	XP_015773211.1	XP_015773211.1	PREDICTED formimidoyltransferase-cyclodeaminase-like	XP_015773211.1	Acropora digitifera	48.888	12	12	14000000
965	1	XP_015773252.1	XP_015773252.1	PREDICTED sperm-associated antigen 6-like	XP_015773252.1	Acropora digitifera	46.004	12	12	12000000
966	1	XP_015773779.1	XP_015773779.1	PREDICTED kinetochore-associated protein 1-like	XP_015773779.1	Acropora digitifera	179.56	18	12	4700000
967	5	XP_015774129.1;XP_015774130.1;XP_015774131.1;XP_015774132.1;XP_015774133.1	XP_015774129.1	PREDICTED kelch domain-containing protein 8B-like isoform X1	XP_015774129.1	Acropora digitifera	37.635	12	12	21000000
968	1	XP_015774344.1	XP_015774344.1	PREDICTED WD repeat-containing protein 37-like	XP_015774344.1	Acropora digitifera	46.153	12	12	4600000
969	1	XP_015774578.1	XP_015774578.1	PREDICTED ZP domain-containing protein-like	XP_015774578.1	Acropora digitifera	51.366	12	12	330000000
970	1	XP_015775049.1	XP_015775049.1	PREDICTED BAI1-associated protein 3-like	XP_015775049.1	Acropora digitifera	134.63	15	12	7500000
971	1	XP_015775095.1	XP_015775095.1	PREDICTED mitochondrial-processing peptidase subunit alpha-like	XP_015775095.1	Acropora digitifera	60.132	12	12	23000000
972	1	XP_015775298.1	XP_015775298.1	PREDICTED SH3 and PX domain-containing protein 2A-like	XP_015775298.1	Acropora digitifera	60.838	12	12	24000000
974	2	XP_015775930.1;XP_015775931.1	XP_015775930.1	PREDICTED uncharacterized protein LOC107354046 isoform X1	XP_015775930.1	Acropora digitifera	67.166	12	12	4100000
975	1	XP_015776100.1	XP_015776100.1	PREDICTED calcium uniporter protein, mitochondrial-like	XP_015776100.1	Acropora digitifera	38.919	12	12	31000000
976	1	XP_015776164.1	XP_015776164.1	PREDICTED prohibitin-2-like	XP_015776164.1	Acropora digitifera	33.352	12	12	140000000
977	1	XP_015777163.1	XP_015777163.1	PREDICTED rho GTPase-activating protein 10-like	XP_015777163.1	Acropora digitifera	74.43	13	12	9800000
978	1	XP_015777632.1	XP_015777632.1	PREDICTED AP-3 complex subunit delta-1-like	XP_015777632.1	Acropora digitifera	79.647	12	12	19000000
979	1	XP_015777642.1	XP_015777642.1	PREDICTED mannosyl-oligosaccharide 1,2-alpha-mannosidase IA-like	XP_015777642.1	Acropora digitifera	71.596	12	12	36000000
980	1	XP_015777933.1	XP_015777933.1	PREDICTED inositol polyphosphate 5-phosphatase OCRL-1-like	XP_015777933.1	Acropora digitifera	65.372	12	12	21000000
981	1	XP_015777990.1	XP_015777990.1	PREDICTED phosphatidylinositide phosphatase SAC2-like	XP_015777990.1	Acropora digitifera	134.317	12	12	1500000
982	1	XP_015778043.1	XP_015778043.1	PREDICTED 3-phosphoinositide-dependent protein kinase 1-like	XP_015778043.1	Acropora digitifera	52.665	12	12	14000000
983	1	XP_015778146.1	XP_015778146.1	PREDICTED fibronectin type III domain-containing protein	XP_015778146.1	Acropora digitifera	72.255	15	12	77000000
984	1	XP_015778317.1	XP_015778317.1	PREDICTED uncharacterized protein C8orf74-like	XP_015778317.1	Acropora digitifera	33.119	12	12	1300000
985	1	XP_015778388.1	XP_015778388.1	PREDICTED myosin-7B-like	XP_015778388.1	Acropora digitifera	231.283	13	12	5400000
986	1	XP_015778491.1	XP_015778491.1	PREDICTED (E3-independent) E2 ubiquitin-conjugating enzyme-like	XP_015778491.1	Acropora digitifera	109.893	12	12	1800000
987	1	XP_015778657.1	XP_015778657.1	PREDICTED protein VAC14 homolog	XP_015778657.1	Acropora digitifera	65.097	12	12	8600000
988	1	XP_015778849.1	XP_015778849.1	PREDICTED tyrosine-protein phosphatase non-receptor type 1-like	XP_015778849.1	Acropora digitifera	47.396	12	12	45000000
989	1	XP_015779621.1	XP_015779621.1	PREDICTED nephrocystin-4-like	XP_015779621.1	Acropora digitifera	64.32	12	12	280000
990	1	XP_015779635.1	XP_015779635.1	PREDICTED dolichyl-diphosphooligosaccharide--protein glycosyltransferase 48 kDa subunit-like	XP_015779635.1	Acropora digitifera	49.715	12	12	140000000
991	1	XP_015779653.1	XP_015779653.1	PREDICTED nicotinamide phosphoribosyltransferase-like	XP_015779653.1	Acropora digitifera	49.73	13	12	10000000
992	1	XP_015779735.1	XP_015779735.1	PREDICTED 1-phosphatidylinositol 4,5-bisphosphate phosphodiesterase gamma-1-like	XP_015779735.1	Acropora digitifera	117.88	12	12	17000000
993	1	XP_015780035.1	XP_015780035.1	PREDICTED 26S protease regulatory subunit 4	XP_015780035.1	Acropora digitifera	52.077	12	12	85000000
994	1	XP_015780217.1	XP_015780217.1	PREDICTED phosphorylase b kinase regulatory subunit beta-like, partial	XP_015780217.1	Acropora digitifera	159.265	15	12	4300000
995	1	XP_015780299.1	XP_015780299.1	PREDICTED adenosylhomocysteinase A-like, partial	XP_015780299.1	Acropora digitifera	39.943	12	12	250000000
996	1	XP_015780301.1	XP_015780301.1	PREDICTED coronin-2B-like	XP_015780301.1	Acropora digitifera	63.022	12	12	43000000
997	1	XP_015780306.1	XP_015780306.1	PREDICTED guanine nucleotide-binding protein G(q) subunit alpha-like	XP_015780306.1	Acropora digitifera	41.49	12	12	79000000
998	1	XP_015780625.1	XP_015780625.1	PREDICTED cytochrome P450 27C1-like	XP_015780625.1	Acropora digitifera	60.641	12	12	8600000
999	1	XP_015780733.1	XP_015780733.1	PREDICTED uncharacterized protein LOC107358657	XP_015780733.1	Acropora digitifera	69.996	12	12	8800000
1000	1	XP_015780783.1	XP_015780783.1	PREDICTED heat shock 70 kDa protein 14-like	XP_015780783.1	Acropora digitifera	42.161	12	12	12000000
1001	1	XP_015780827.1	XP_015780827.1	PREDICTED alpha-dioxygenase 2-like	XP_015780827.1	Acropora digitifera	62.489	12	12	15000000
1002	1	XP_015747295.1	XP_015747295.1	PREDICTED cytosolic acyl coenzyme A thioester hydrolase-like	XP_015747295.1	Acropora digitifera	40.284	11	11	18000000
1003	1	XP_015747430.1	XP_015747430.1	PREDICTED uncharacterized protein LOC107327193	XP_015747430.1	Acropora digitifera	421.703	11	11	3200000
1004	1	XP_015747766.1	XP_015747766.1	PREDICTED hydroxymethylglutaryl-CoA synthase, cytoplasmic-like	XP_015747766.1	Acropora digitifera	40.379	11	11	15000000
1005	1	XP_015747774.1	XP_015747774.1	PREDICTED uncharacterized protein LOC107327535	XP_015747774.1	Acropora digitifera	63.478	11	11	38000000
1006	1	XP_015747953.1	XP_015747953.1	PREDICTED phosphofurin acidic cluster sorting protein 2-like	XP_015747953.1	Acropora digitifera	88.77	11	11	4600000
1007	1	XP_015748228.1	XP_015748228.1	PREDICTED golgin subfamily A member 5-like	XP_015748228.1	Acropora digitifera	74.322	11	11	8600000
1008	1	XP_015748628.1	XP_015748628.1	PREDICTED ATP synthase subunit O, mitochondrial-like	XP_015748628.1	Acropora digitifera	16.352	11	11	140000000
1010	2	XP_015749385.1;XP_015773861.1	XP_015749385.1	PREDICTED calpain-5-like	XP_015749385.1	Acropora digitifera	54.994	11	11	48000000
1011	1	XP_015749406.1	XP_015749406.1	PREDICTED LOW QUALITY PROTEIN DNA mismatch repair protein MutS-like	XP_015749406.1	Acropora digitifera	98.658	11	11	2400000
1012	1	XP_015750787.1	XP_015750787.1	PREDICTED microtubule-associated protein futsch-like	XP_015750787.1	Acropora digitifera	162.361	11	11	4100000
1013	1	XP_015751166.1	XP_015751166.1	PREDICTED uncharacterized protein LOC107331131 isoform X1	XP_015751166.1	Acropora digitifera	159.988	20	11	35000000
1014	1	XP_015751175.1	XP_015751175.1	PREDICTED carbohydrate sulfotransferase 1-like	XP_015751175.1	Acropora digitifera	49.523	11	11	9200000
1015	1	XP_015751220.1	XP_015751220.1	PREDICTED radial spoke head protein 4 homolog A-like	XP_015751220.1	Acropora digitifera	55.023	11	11	12000000
1016	1	XP_015751379.1	XP_015751379.1	PREDICTED nucleolar protein 6-like	XP_015751379.1	Acropora digitifera	108.224	12	11	5900000
1018	2	XP_015751482.1;XP_015751483.1	XP_015751482.1	PREDICTED pyruvate dehydrogenase	XP_015751482.1	Acropora digitifera	55.936	11	11	6200000
1019	1	XP_015751537.1	XP_015751537.1	PREDICTED LOW QUALITY PROTEIN DNA replication licensing factor MCM3-like	XP_015751537.1	Acropora digitifera	87.191	11	11	5600000
1022	1	XP_015751869.1	XP_015751869.1	PREDICTED 5'-3' exoribonuclease 1-like	XP_015751869.1	Acropora digitifera	119.326	11	11	8400000
1023	1	XP_015752122.1	XP_015752122.1	PREDICTED serine/threonine-protein phosphatase 6 regulatory ankyrin repeat subunit A-like	XP_015752122.1	Acropora digitifera	77.641	11	11	1800000
1024	1	XP_015752354.1	XP_015752354.1	PREDICTED probable ATP-dependent RNA helicase DDX43	XP_015752354.1	Acropora digitifera	81.424	11	11	14000000
1025	2	XP_015752476.1;XP_015752477.1	XP_015752476.1	PREDICTED alpha-taxilin-like isoform X1	XP_015752476.1	Acropora digitifera	71.563	11	11	11000000
1026	1	XP_015752844.1	XP_015752844.1	PREDICTED protein HID1-like	XP_015752844.1	Acropora digitifera	76.339	11	11	27000000
1027	1	XP_015752867.1	XP_015752867.1	PREDICTED LOW QUALITY PROTEIN eukaryotic translation initiation factor 3 subunit E-like	XP_015752867.1	Acropora digitifera	46.601	11	11	42000000
1028	1	XP_015753893.1	XP_015753893.1	PREDICTED uncharacterized protein LOC107333575	XP_015753893.1	Acropora digitifera	48.393	11	11	9500000
1029	1	XP_015753947.1	XP_015753947.1	PREDICTED centrosomal protein of 120 kDa-like	XP_015753947.1	Acropora digitifera	81.787	11	11	810000
1031	1	XP_015754139.1	XP_015754139.1	PREDICTED 3-ketoacyl-CoA thiolase, mitochondrial-like	XP_015754139.1	Acropora digitifera	36.534	11	11	120000000
1032	5	XP_015754145.1;XP_015754146.1;XP_015754147.1;XP_015754148.1;XP_015754149.1	XP_015754145.1	PREDICTED uncharacterized protein LOC107333792 isoform X1	XP_015754145.1	Acropora digitifera	92.279	11	11	230000
1033	1	XP_015754608.1	XP_015754608.1	PREDICTED alpha-L-fucosidase-like	XP_015754608.1	Acropora digitifera	52.292	11	11	110000000
1034	1	XP_015754615.1	XP_015754615.1	PREDICTED LOW QUALITY PROTEIN high affinity cAMP-specific and IBMX-insensitive 3',5'-cyclic phosphodiesterase 8B-like	XP_015754615.1	Acropora digitifera	97.166	11	11	9200000
1035	1	XP_015754912.1	XP_015754912.1	PREDICTED ABC transporter B family member 1-like	XP_015754912.1	Acropora digitifera	89.341	11	11	14000000
1036	1	XP_015754913.1	XP_015754913.1	PREDICTED replication protein A 70 kDa DNA-binding subunit-like	XP_015754913.1	Acropora digitifera	72.179	11	11	20000000
1037	1	XP_015754958.1	XP_015754958.1	PREDICTED UPF0160 protein MYG1, mitochondrial-like	XP_015754958.1	Acropora digitifera	40.61	11	11	19000000
1038	3	XP_015754976.1;XP_015754977.1;XP_015754978.1	XP_015754976.1	PREDICTED phosphoenolpyruvate phosphomutase-like isoform X1	XP_015754976.1	Acropora digitifera	35.019	11	11	15000000
1039	1	XP_015754989.1	XP_015754989.1	PREDICTED GTP-binding nuclear protein Ran	XP_015754989.1	Acropora digitifera	25.1	11	11	220000000
1040	1	XP_015755639.1	XP_015755639.1	PREDICTED WD repeat-containing protein 36-like	XP_015755639.1	Acropora digitifera	94.712	11	11	7400000
1041	1	XP_015755816.1	XP_015755816.1	PREDICTED oxygen-dependent coproporphyrinogen-III oxidase-like	XP_015755816.1	Acropora digitifera	34.116	11	11	37000000
1042	1	XP_015755860.1	XP_015755860.1	PREDICTED proline dehydrogenase 1, mitochondrial-like	XP_015755860.1	Acropora digitifera	69.925	11	11	9400000
1043	1	XP_015756036.1	XP_015756036.1	PREDICTED LOW QUALITY PROTEIN ankyrin repeat domain-containing protein 13C-like	XP_015756036.1	Acropora digitifera	50.391	11	11	3300000
1044	1	XP_015756192.1	XP_015756192.1	PREDICTED pre-mRNA 3' end processing protein WDR33-like, partial	XP_015756192.1	Acropora digitifera	93.965	11	11	10000000
1045	1	XP_015756262.1	XP_015756262.1	PREDICTED coiled-coil domain-containing protein 18-like	XP_015756262.1	Acropora digitifera	84.892	11	11	2200000
1046	8	XP_015756362.1;XP_015756432.1;XP_015756494.1;XP_015756564.1;XP_015756637.1;XP_015756704.1;XP_015756766.1;XP_015756839.1	XP_015756362.1	PREDICTED cingulin-like isoform X1	XP_015756362.1	Acropora digitifera	90.434	11	11	7200000
1047	1	XP_015756498.1	XP_015756498.1	PREDICTED dynactin subunit 2-like	XP_015756498.1	Acropora digitifera	40.102	11	11	36000000
1048	1	XP_015756529.1	XP_015756529.1	PREDICTED putative malate dehydrogenase 1B	XP_015756529.1	Acropora digitifera	51.983	11	11	2100000
1049	2	XP_015757236.1;XP_015757237.1	XP_015757236.1	PREDICTED cleavage stimulation factor subunit 3-like isoform X1	XP_015757236.1	Acropora digitifera	83.397	11	11	14000000
1050	1	XP_015757289.1	XP_015757289.1	PREDICTED A disintegrin and metalloproteinase with thrombospondin motifs 6-like	XP_015757289.1	Acropora digitifera	37.533	11	11	56000000
1051	1	XP_015757419.1	XP_015757419.1	PREDICTED double-strand-break repair protein rad21 homolog	XP_015757419.1	Acropora digitifera	65.278	11	11	8500000
1052	1	XP_015757446.1	XP_015757446.1	PREDICTED isocitrate lyase-like	XP_015757446.1	Acropora digitifera	46.84	11	11	280000000
1053	1	XP_015757457.1	XP_015757457.1	PREDICTED polynucleotide 3'-phosphatase ZDP-like	XP_015757457.1	Acropora digitifera	27.496	11	11	5500000
1054	1	XP_015757540.1	XP_015757540.1	PREDICTED uncharacterized protein LOC107336951	XP_015757540.1	Acropora digitifera	58.052	11	11	94000000
1055	1	XP_015757568.1	XP_015757568.1	PREDICTED uncharacterized protein LOC107336976	XP_015757568.1	Acropora digitifera	179.441	11	11	5900000
1056	1	XP_015757575.1	XP_015757575.1	PREDICTED cytochrome b561 and DOMON domain-containing protein At3g25290-like	XP_015757575.1	Acropora digitifera	50.317	11	11	20000000
1057	1	XP_015757596.1	XP_015757596.1	PREDICTED actin-like protein 6A	XP_015757596.1	Acropora digitifera	44.281	11	11	34000000
1059	1	XP_015757613.1	XP_015757613.1	PREDICTED uncharacterized protein LOC107337015	XP_015757613.1	Acropora digitifera	33.018	11	11	67000000
1060	1	XP_015758028.1	XP_015758028.1	PREDICTED 97 kDa heat shock protein-like	XP_015758028.1	Acropora digitifera	93.544	23	11	69000000
1061	1	XP_015758278.1	XP_015758278.1	PREDICTED bifunctional purine biosynthesis protein PURH-like	XP_015758278.1	Acropora digitifera	43.329	11	11	95000000
1062	2	XP_015758311.1;XP_015758312.1	XP_015758311.1	PREDICTED cytochrome P450 20A1-like isoform X1	XP_015758311.1	Acropora digitifera	55.015	11	11	20000000
1063	1	XP_015758369.1	XP_015758369.1	PREDICTED interferon regulatory factor 2-binding protein-like	XP_015758369.1	Acropora digitifera	65.397	11	11	12000000
1064	1	XP_015758445.1	XP_015758445.1	PREDICTED programmed cell death protein 4-like	XP_015758445.1	Acropora digitifera	51.803	11	11	95000000
1066	1	XP_015758687.1	XP_015758687.1	PREDICTED disks large homolog 1-like	XP_015758687.1	Acropora digitifera	79.923	11	11	66000000
1067	1	XP_015758795.1	XP_015758795.1	PREDICTED prickle-like protein 1	XP_015758795.1	Acropora digitifera	31.235	14	11	4800000
1068	1	XP_015758834.1	XP_015758834.1	PREDICTED pyruvate carboxylase, mitochondrial-like	XP_015758834.1	Acropora digitifera	98.629	18	11	30000000
1069	1	XP_015758868.1	XP_015758868.1	PREDICTED spastin-like	XP_015758868.1	Acropora digitifera	65.7	11	11	10000000
1070	1	XP_015759001.1	XP_015759001.1	PREDICTED tRNA (cytosine(34)-C(5))-methyltransferase-like	XP_015759001.1	Acropora digitifera	84.788	11	11	6300000
1071	1	XP_015759129.1	XP_015759129.1	PREDICTED fatty acid amide hydrolase-like	XP_015759129.1	Acropora digitifera	57.444	11	11	30000000
1073	1	XP_015759179.1	XP_015759179.1	PREDICTED AT-rich interactive domain-containing protein 1B-like	XP_015759179.1	Acropora digitifera	122.33	11	11	7200000
1074	1	XP_015759227.1	XP_015759227.1	PREDICTED segment polarity protein dishevelled homolog DVL-3-like	XP_015759227.1	Acropora digitifera	74.974	11	11	24000000
1075	1	XP_015759476.1	XP_015759476.1	PREDICTED uncharacterized protein LOC107338757	XP_015759476.1	Acropora digitifera	47.575	11	11	17000000
1076	4	XP_015759530.1;XP_015759531.1;XP_015759532.1;XP_015759533.1	XP_015759530.1	PREDICTED uncharacterized protein LOC107338798 isoform X1	XP_015759530.1	Acropora digitifera	106.551	11	11	10000000
1077	1	XP_015759546.1	XP_015759546.1	PREDICTED LOW QUALITY PROTEIN conserved oligomeric Golgi complex subunit 3-like	XP_015759546.1	Acropora digitifera	107.682	11	11	11000000
1078	1	XP_015759665.1	XP_015759665.1	PREDICTED gamma-glutamyltranspeptidase 1-like	XP_015759665.1	Acropora digitifera	63.895	11	11	54000000
1079	1	XP_015759674.1	XP_015759674.1	PREDICTED 5'-AMP-activated protein kinase catalytic subunit alpha-2-like	XP_015759674.1	Acropora digitifera	47.896	11	11	16000000
1081	2	XP_015759842.1;XP_015759843.1	XP_015759842.1	PREDICTED putative E3 ubiquitin-protein ligase UNKL isoform X1	XP_015759842.1	Acropora digitifera	88.44	11	11	2600000
1082	1	XP_015759979.1	XP_015759979.1	PREDICTED chloride intracellular channel protein 2-like	XP_015759979.1	Acropora digitifera	27.499	11	11	100000000
1083	1	XP_015760324.1	XP_015760324.1	PREDICTED tropomyosin-like	XP_015760324.1	Acropora digitifera	28.174	11	11	74000000
1084	2	XP_015760722.1;XP_015760723.1	XP_015760722.1	PREDICTED uncharacterized protein LOC107339895 isoform X1	XP_015760722.1	Acropora digitifera	86.478	11	11	13000000
1085	3	XP_015760979.1;XP_015760980.1;XP_015760981.1	XP_015760979.1	PREDICTED protein MON2 homolog isoform X1	XP_015760979.1	Acropora digitifera	149.376	11	11	5900000
1087	1	XP_015761081.1	XP_015761081.1	PREDICTED inner centromere protein A-like	XP_015761081.1	Acropora digitifera	53.086	11	11	7700000
1088	3	XP_015761125.1;XP_015761126.1;XP_015761128.1	XP_015761125.1	PREDICTED alpha-(1,3)-fucosyltransferase 11-like	XP_015761125.1	Acropora digitifera	57.646	11	11	21000000
1089	1	XP_015761195.1	XP_015761195.1	PREDICTED crk-like protein	XP_015761195.1	Acropora digitifera	32.038	11	11	23000000
1090	1	XP_015761285.1	XP_015761285.1	PREDICTED 5'-3' exoribonuclease 2-like	XP_015761285.1	Acropora digitifera	110.804	11	11	11000000
1091	1	XP_015761351.1	XP_015761351.1	PREDICTED neurabin-1-like isoform X1	XP_015761351.1	Acropora digitifera	78.582	11	11	3700000
1092	1	XP_015761473.1	XP_015761473.1	PREDICTED protein fantom-like	XP_015761473.1	Acropora digitifera	80.792	11	11	220000
1093	1	XP_015761590.1	XP_015761590.1	PREDICTED apolipoprotein B-100-like	XP_015761590.1	Acropora digitifera	51.082	11	11	24000000
1094	1	XP_015761659.1	XP_015761659.1	PREDICTED short-chain specific acyl-CoA dehydrogenase, mitochondrial-like	XP_015761659.1	Acropora digitifera	43.457	11	11	40000000
1095	1	XP_015761725.1	XP_015761725.1	PREDICTED LOW QUALITY PROTEIN leucine-rich repeat-containing protein 74A-like	XP_015761725.1	Acropora digitifera	41.555	11	11	340000
1096	1	XP_015762074.1	XP_015762074.1	PREDICTED GREB1-like protein	XP_015762074.1	Acropora digitifera	184.481	11	11	5100000
1097	3	XP_015762313.1;XP_015762314.1;XP_015762315.1	XP_015762313.1	PREDICTED uncharacterized protein LOC107341411	XP_015762313.1	Acropora digitifera	41.386	11	11	9400000
1098	1	XP_015762338.1	XP_015762338.1	PREDICTED speract receptor-like	XP_015762338.1	Acropora digitifera	100.267	15	11	5600000
1099	1	XP_015762652.1	XP_015762652.1	PREDICTED peroxisomal acyl-coenzyme A oxidase 1-like, partial	XP_015762652.1	Acropora digitifera	36.693	11	11	12000000
1100	1	XP_015762805.1	XP_015762805.1	PREDICTED methylmalonate-semialdehyde dehydrogenase	XP_015762805.1	Acropora digitifera	41.219	11	11	84000000
1101	1	XP_015762929.1	XP_015762929.1	PREDICTED choline dehydrogenase, mitochondrial-like	XP_015762929.1	Acropora digitifera	56.525	11	11	13000000
1102	1	XP_015763015.1	XP_015763015.1	PREDICTED aspartate aminotransferase, cytoplasmic-like	XP_015763015.1	Acropora digitifera	40.616	11	11	25000000
1103	1	XP_015763334.1	XP_015763334.1	PREDICTED 28S ribosomal protein S29, mitochondrial-like	XP_015763334.1	Acropora digitifera	42.8	11	11	3600000
1104	1	XP_015763430.1	XP_015763430.1	PREDICTED extended synaptotagmin-3-like	XP_015763430.1	Acropora digitifera	57.14	11	11	85000000
1105	2	XP_015763810.1;XP_015763811.1	XP_015763810.1	PREDICTED thyroglobulin-like isoform X1	XP_015763810.1	Acropora digitifera	226.15	11	11	3400000
1107	1	XP_015764056.1	XP_015764056.1	PREDICTED uncharacterized protein LOC107343049	XP_015764056.1	Acropora digitifera	45.484	11	11	14000000
1108	1	XP_015764158.1	XP_015764158.1	PREDICTED lipoxygenase homology domain-containing protein 1-like	XP_015764158.1	Acropora digitifera	59.596	11	11	25000000
1109	1	XP_015764243.1	XP_015764243.1	PREDICTED LOW QUALITY PROTEIN nmrA-like family domain-containing protein 1	XP_015764243.1	Acropora digitifera	35.413	11	11	12000000
1110	1	XP_015764541.1	XP_015764541.1	PREDICTED protein phosphatase 1 regulatory subunit 12A-like	XP_015764541.1	Acropora digitifera	100.539	11	11	6300000
1111	1	XP_015764594.1	XP_015764594.1	PREDICTED multidrug resistance-associated protein 1-like, partial	XP_015764594.1	Acropora digitifera	138.09	24	11	4200000
1112	1	XP_015764725.1	XP_015764725.1	PREDICTED sec1 family domain-containing protein 1-like	XP_015764725.1	Acropora digitifera	65.87	11	11	38000000
1113	2	XP_015764744.1;XP_015764745.1	XP_015764744.1	PREDICTED ubiquitin carboxyl-terminal hydrolase isozyme L5-like isoform X1	XP_015764744.1	Acropora digitifera	42.055	11	11	62000000
1115	1	XP_015764996.1	XP_015764996.1	PREDICTED putative diacyglycerol O-acyltransferase MT1468	XP_015764996.1	Acropora digitifera	55.804	11	11	74000000
1116	1	XP_015765131.1	XP_015765131.1	PREDICTED phospholipase A-2-activating protein-like	XP_015765131.1	Acropora digitifera	77.329	15	11	11000000
1117	1	XP_015765326.1	XP_015765326.1	PREDICTED prolyl 3-hydroxylase 2-like	XP_015765326.1	Acropora digitifera	72.918	11	11	6300000
1118	1	XP_015765379.1	XP_015765379.1	PREDICTED cytochrome b5 reductase 4-like	XP_015765379.1	Acropora digitifera	51.832	11	11	8600000
1119	1	XP_015765524.1	XP_015765524.1	PREDICTED polypeptide N-acetylgalactosaminyltransferase 2-like	XP_015765524.1	Acropora digitifera	42.045	11	11	9800000
1120	1	XP_015765606.1	XP_015765606.1	PREDICTED LOW QUALITY PROTEIN 9-divinyl ether synthase-like	XP_015765606.1	Acropora digitifera	59.505	11	11	15000000
1121	1	XP_015765806.1	XP_015765806.1	PREDICTED calcium-binding mitochondrial carrier protein SCaMC-2-like	XP_015765806.1	Acropora digitifera	42.084	11	11	8400000
1122	1	XP_015766029.1	XP_015766029.1	PREDICTED regucalcin-like	XP_015766029.1	Acropora digitifera	29.945	11	11	18000000
1123	2	XP_015766187.1;XP_015766188.1	XP_015766187.1	PREDICTED nuclear RNA export factor 1-like isoform X1	XP_015766187.1	Acropora digitifera	74.581	11	11	8500000
1124	1	XP_015766287.1	XP_015766287.1	PREDICTED E3 ubiquitin-protein ligase TRIM71-like	XP_015766287.1	Acropora digitifera	85.206	11	11	5200000
1125	1	XP_015766355.1	XP_015766355.1	PREDICTED proprotein convertase subtilisin/kexin type 5-like	XP_015766355.1	Acropora digitifera	162.541	11	11	1500000
1126	1	XP_015766453.1	XP_015766453.1	PREDICTED trafficking protein particle complex subunit 4-like	XP_015766453.1	Acropora digitifera	24.694	11	11	7700000
1127	1	XP_015766526.1	XP_015766526.1	PREDICTED testicular haploid expressed gene protein-like	XP_015766526.1	Acropora digitifera	26.075	11	11	160000
1128	1	XP_015766628.1	XP_015766628.1	PREDICTED tropomyosin-2-like	XP_015766628.1	Acropora digitifera	34.3	12	11	36000000
1129	1	XP_015766634.1	XP_015766634.1	PREDICTED LOW QUALITY PROTEIN radial spoke head 14 homolog	XP_015766634.1	Acropora digitifera	37.985	11	11	12000000
1130	1	XP_015766743.1	XP_015766743.1	PREDICTED mucin-5B-like	XP_015766743.1	Acropora digitifera	24.706	11	11	46000000
1131	1	XP_015766879.1	XP_015766879.1	PREDICTED LOW QUALITY PROTEIN 5-oxoprolinase-like	XP_015766879.1	Acropora digitifera	116.192	20	11	18000000
1132	1	XP_015767283.1	XP_015767283.1	PREDICTED integrator complex subunit 1-like, partial	XP_015767283.1	Acropora digitifera	252.736	18	11	5400000
1133	1	XP_015767358.1	XP_015767358.1	PREDICTED dihydrolipoyl dehydrogenase, mitochondrial-like	XP_015767358.1	Acropora digitifera	49.299	11	11	46000000
1134	1	XP_015767401.1	XP_015767401.1	PREDICTED double-stranded RNA-specific editase 1-like	XP_015767401.1	Acropora digitifera	59.92	11	11	7400000
1135	1	XP_015767538.1	XP_015767538.1	PREDICTED Golgi resident protein GCP60-like	XP_015767538.1	Acropora digitifera	46.681	11	11	34000000
1136	1	XP_015767747.1	XP_015767747.1	PREDICTED synaptotagmin-14-like	XP_015767747.1	Acropora digitifera	46.771	11	11	36000000
1137	1	XP_015767917.1	XP_015767917.1	PREDICTED ribonucleoside-diphosphate reductase large subunit-like	XP_015767917.1	Acropora digitifera	79.372	11	11	32000000
1138	1	XP_015768114.1	XP_015768114.1	PREDICTED DNA (cytosine-5)-methyltransferase 1-like	XP_015768114.1	Acropora digitifera	157.224	11	11	2200000
1139	1	XP_015768272.1	XP_015768272.1	PREDICTED glycerophosphodiester phosphodiesterase 1-like	XP_015768272.1	Acropora digitifera	35.788	11	11	6200000
1140	2	XP_015768364.1;XP_015768430.1	XP_015768364.1	PREDICTED uncharacterized protein LOC107346978 isoform X1	XP_015768364.1	Acropora digitifera	88.275	11	11	1200000
1142	1	XP_015768621.1	XP_015768621.1	PREDICTED centrosomal protein POC5-like	XP_015768621.1	Acropora digitifera	67.807	11	11	660000
1143	1	XP_015768623.1	XP_015768623.1	PREDICTED uncharacterized protein LOC107347239	XP_015768623.1	Acropora digitifera	98.25	11	11	15000000
1144	1	XP_015768627.1	XP_015768627.1	PREDICTED dentin sialophosphoprotein-like	XP_015768627.1	Acropora digitifera	110.567	11	11	4500000
1145	1	XP_015768695.1	XP_015768695.1	PREDICTED valacyclovir hydrolase-like	XP_015768695.1	Acropora digitifera	30.819	11	11	5500000
1146	1	XP_015768939.1	XP_015768939.1	PREDICTED uncharacterized protein LOC107347501	XP_015768939.1	Acropora digitifera	162.084	11	11	4900000
1147	1	XP_015769099.1	XP_015769099.1	PREDICTED SAFB-like transcription modulator	XP_015769099.1	Acropora digitifera	99.839	11	11	33000000
1148	1	XP_015769138.1	XP_015769138.1	PREDICTED SCO-spondin-like	XP_015769138.1	Acropora digitifera	186.449	11	11	8300000
1149	1	XP_015769247.1	XP_015769247.1	PREDICTED NIF3-like protein 1	XP_015769247.1	Acropora digitifera	42.854	11	11	10000000
1150	1	XP_015769350.1	XP_015769350.1	PREDICTED LOW QUALITY PROTEIN ERO1-like protein beta	XP_015769350.1	Acropora digitifera	55.596	11	11	12000000
1151	1	XP_015769489.1	XP_015769489.1	PREDICTED lipoxygenase homology domain-containing protein 1-like	XP_015769489.1	Acropora digitifera	135.309	26	11	23000000
1152	1	XP_015769490.1	XP_015769490.1	PREDICTED phosphatidylinositol-binding clathrin assembly protein-like	XP_015769490.1	Acropora digitifera	79.734	11	11	41000000
1153	1	XP_015769721.1	XP_015769721.1	PREDICTED progesterone-induced-blocking factor 1-like	XP_015769721.1	Acropora digitifera	84.545	13	11	350000
1154	2	XP_015769723.1;XP_015769724.1	XP_015769723.1	PREDICTED UDP-N-acetylglucosamine--peptide N-acetylglucosaminyltransferase 110 kDa subunit-like isoform X1	XP_015769723.1	Acropora digitifera	110.32	11	11	6300000
1155	1	XP_015770097.1	XP_015770097.1	PREDICTED 33 kDa inner dynein arm light chain, axonemal-like	XP_015770097.1	Acropora digitifera	29.592	11	11	14000000
1156	1	XP_015770248.1	XP_015770248.1	PREDICTED LOW QUALITY PROTEIN C-Jun-amino-terminal kinase-interacting protein 4-like	XP_015770248.1	Acropora digitifera	89.05	11	11	13000000
1157	1	XP_015770283.1	XP_015770283.1	PREDICTED ribose-phosphate pyrophosphokinase 2-like	XP_015770283.1	Acropora digitifera	34.582	11	11	18000000
1158	1	XP_015770327.1	XP_015770327.1	PREDICTED guanine nucleotide-binding protein G(s) subunit alpha-like	XP_015770327.1	Acropora digitifera	46.085	11	11	39000000
1159	1	XP_015770572.1	XP_015770572.1	PREDICTED dnaJ homolog subfamily A member 2-like	XP_015770572.1	Acropora digitifera	45.036	11	11	30000000
1160	1	XP_015770702.1	XP_015770702.1	PREDICTED vacuolar protein sorting-associated protein 51 homolog	XP_015770702.1	Acropora digitifera	91.16	11	11	7500000
1161	7	XP_015770915.1;XP_015770916.1;XP_015770917.1;XP_015770918.1;XP_015770920.1;XP_015770921.1;XP_015770922.1	XP_015770915.1	PREDICTED uncharacterized protein LOC107349308 isoform X1	XP_015770915.1	Acropora digitifera	110.629	12	11	850000
1162	1	XP_015771001.1	XP_015771001.1	PREDICTED LOW QUALITY PROTEIN ATP-binding cassette sub-family F member 2-like	XP_015771001.1	Acropora digitifera	68.483	11	11	15000000
1163	4	XP_015771368.1;XP_015771369.1;XP_015771370.1;XP_015771371.1	XP_015771368.1	PREDICTED protein DD3-3-like isoform X1	XP_015771368.1	Acropora digitifera	71.859	11	11	13000000
1164	1	XP_015771387.1	XP_015771387.1	PREDICTED LOW QUALITY PROTEIN conserved oligomeric Golgi complex subunit 5-like	XP_015771387.1	Acropora digitifera	101.165	11	11	16000000
1165	1	XP_015771795.1	XP_015771795.1	PREDICTED LOW QUALITY PROTEIN protein FAM161A-like	XP_015771795.1	Acropora digitifera	68.29	11	11	610000
1166	1	XP_015771963.1	XP_015771963.1	PREDICTED monoglyceride lipase-like	XP_015771963.1	Acropora digitifera	32.476	11	11	18000000
1167	1	XP_015772141.1	XP_015772141.1	PREDICTED centromere/kinetochore protein zw10 homolog	XP_015772141.1	Acropora digitifera	91.794	11	11	11000000
1168	1	XP_015772227.1	XP_015772227.1	PREDICTED DNA replication licensing factor MCM6-like	XP_015772227.1	Acropora digitifera	87.199	13	11	7000000
1169	1	XP_015772460.1	XP_015772460.1	PREDICTED UDP-glucuronosyltransferase 2B20-like	XP_015772460.1	Acropora digitifera	58.427	11	11	13000000
1170	1	XP_015773003.1	XP_015773003.1	PREDICTED triosephosphate isomerase-like	XP_015773003.1	Acropora digitifera	26.966	11	11	130000000
1171	1	XP_015773307.1	XP_015773307.1	PREDICTED CD2 antigen cytoplasmic tail-binding protein 2-like	XP_015773307.1	Acropora digitifera	39.767	11	11	12000000
1172	1	XP_015773604.1	XP_015773604.1	PREDICTED exosome complex exonuclease RRP44-like	XP_015773604.1	Acropora digitifera	99.83	11	11	4900000
1173	1	XP_015773652.1	XP_015773652.1	PREDICTED sorting nexin-4-like	XP_015773652.1	Acropora digitifera	43.599	11	11	34000000
1174	1	XP_015774127.1	XP_015774127.1	PREDICTED kelch-like protein 2	XP_015774127.1	Acropora digitifera	68.879	11	11	1800000
1175	1	XP_015774288.1	XP_015774288.1	PREDICTED protein sel-1 homolog 1-like	XP_015774288.1	Acropora digitifera	85.687	11	11	13000000
1176	1	XP_015774346.1	XP_015774346.1	PREDICTED CLIP-associating protein 1-like	XP_015774346.1	Acropora digitifera	101.458	11	11	7900000
1177	1	XP_015774403.1	XP_015774403.1	PREDICTED serine/threonine-protein kinase DCLK1-like	XP_015774403.1	Acropora digitifera	69.916	11	11	67000
1178	2	XP_015774521.1;XP_015774528.1	XP_015774521.1	PREDICTED tryptophan--tRNA ligase, cytoplasmic-like isoform X1	XP_015774521.1	Acropora digitifera	50.063	11	11	36000000
1179	1	XP_015774672.1	XP_015774672.1	PREDICTED leucine-rich repeat-containing protein 71-like	XP_015774672.1	Acropora digitifera	45.3	11	11	2600000
1180	1	XP_015774752.1	XP_015774752.1	PREDICTED amiloride-sensitive amine oxidase	XP_015774752.1	Acropora digitifera	90.269	11	11	7600000
1181	1	XP_015774825.1	XP_015774825.1	PREDICTED LOW QUALITY PROTEIN ubiquitin carboxyl-terminal hydrolase 10-like	XP_015774825.1	Acropora digitifera	89.191	11	11	4400000
1182	1	XP_015774863.1	XP_015774863.1	PREDICTED uncharacterized protein LOC107353058	XP_015774863.1	Acropora digitifera	225.956	11	11	1900000
1183	1	XP_015775463.1	XP_015775463.1	PREDICTED synaptojanin-1-like	XP_015775463.1	Acropora digitifera	130.946	13	11	3200000
1184	1	XP_015775617.1	XP_015775617.1	PREDICTED coiled-coil domain-containing protein 151-like	XP_015775617.1	Acropora digitifera	51.764	11	11	31000000
1185	1	XP_015775887.1	XP_015775887.1	PREDICTED LOW QUALITY PROTEIN dihydropyrimidine dehydrogenase	XP_015775887.1	Acropora digitifera	85.279	19	11	32000000
1186	1	XP_015776040.1	XP_015776040.1	PREDICTED S-adenosylmethionine synthase isoform type-2-like	XP_015776040.1	Acropora digitifera	45.4	11	11	92000000
1187	1	XP_015776428.1	XP_015776428.1	PREDICTED LOW QUALITY PROTEIN kinesin-like protein KIF3A	XP_015776428.1	Acropora digitifera	70.77	12	11	4900000
1188	2	XP_015777432.1;XP_015777439.1	XP_015777432.1	PREDICTED adhesion G protein-coupled receptor A3-like isoform X1	XP_015777432.1	Acropora digitifera	190.996	11	11	2700000
1189	1	XP_015777556.1	XP_015777556.1	PREDICTED cGMP-inhibited 3',5'-cyclic phosphodiesterase A-like	XP_015777556.1	Acropora digitifera	115.552	11	11	7800000
1190	1	XP_015777603.1	XP_015777603.1	PREDICTED proteasome activator complex subunit 4-like	XP_015777603.1	Acropora digitifera	177.4	36	11	11000000
1191	1	XP_015777748.1	XP_015777748.1	PREDICTED uncharacterized protein LOC107355684	XP_015777748.1	Acropora digitifera	54.176	11	11	12000000
1192	1	XP_015777989.1	XP_015777989.1	PREDICTED urocanate hydratase-like	XP_015777989.1	Acropora digitifera	64.61	11	11	16000000
1193	1	XP_015778278.1	XP_015778278.1	PREDICTED gamma-aminobutyric acid type B receptor subunit 1-like, partial	XP_015778278.1	Acropora digitifera	120.224	11	11	8800000
1194	1	XP_015778282.1	XP_015778282.1	PREDICTED LOW QUALITY PROTEIN uncharacterized protein C1orf228 homolog	XP_015778282.1	Acropora digitifera	39.129	11	11	2200000
1195	1	XP_015778290.1	XP_015778290.1	PREDICTED eukaryotic translation initiation factor 2 subunit 2-like	XP_015778290.1	Acropora digitifera	37.968	11	11	33000000
1196	1	XP_015778344.1	XP_015778344.1	PREDICTED cilia- and flagella-associated protein 20	XP_015778344.1	Acropora digitifera	22.682	11	11	9300000
1197	1	XP_015778770.1	XP_015778770.1	PREDICTED T-complex protein 1 subunit delta-like	XP_015778770.1	Acropora digitifera	54.714	11	11	41000000
1199	1	XP_015779387.1	XP_015779387.1	PREDICTED cilia- and flagella-associated protein 46-like	XP_015779387.1	Acropora digitifera	74.271	19	11	95000
1200	1	XP_015779655.1	XP_015779655.1	PREDICTED FK506-binding protein 15-like	XP_015779655.1	Acropora digitifera	96.44	11	11	9000000
1201	1	XP_015779849.1	XP_015779849.1	PREDICTED D-2-hydroxyglutarate dehydrogenase, mitochondrial-like	XP_015779849.1	Acropora digitifera	56.467	11	11	2100000
1202	1	XP_015780135.1	XP_015780135.1	PREDICTED sushi, von Willebrand factor type A, EGF and pentraxin domain-containing protein 1-like	XP_015780135.1	Acropora digitifera	88.525	11	11	19000000
1203	1	XP_015780228.1	XP_015780228.1	PREDICTED glyoxal reductase-like	XP_015780228.1	Acropora digitifera	42.546	11	11	13000000
1204	1	XP_015747383.1	XP_015747383.1	PREDICTED CAP-Gly domain-containing linker protein 1-like	XP_015747383.1	Acropora digitifera	54.571	10	10	7300000
1205	5	XP_015747441.1;XP_015747447.1;XP_015747453.1;XP_015747460.1;XP_015747467.1	XP_015747441.1	PREDICTED tubulin beta-4B chain isoform X1	XP_015747441.1	Acropora digitifera	50.062	12	10	1500000000
1206	1	XP_015747561.1	XP_015747561.1	PREDICTED low density lipoprotein receptor adapter protein 1-like	XP_015747561.1	Acropora digitifera	29.495	10	10	9800000
1207	2	XP_015747763.1;XP_015747764.1	XP_015747763.1	PREDICTED glutamine synthetase-like	XP_015747763.1	Acropora digitifera	40.757	10	10	72000000
1208	1	XP_015747858.1	XP_015747858.1	PREDICTED WD repeat-containing protein mio-B-like	XP_015747858.1	Acropora digitifera	73.975	11	10	2100000
1209	1	XP_015748160.1	XP_015748160.1	PREDICTED urease subunit alpha-like	XP_015748160.1	Acropora digitifera	82.771	16	10	51000000
1210	1	XP_015749097.1	XP_015749097.1	PREDICTED eukaryotic translation initiation factor 2A-like	XP_015749097.1	Acropora digitifera	64.649	10	10	9900000
1211	1	XP_015749307.1	XP_015749307.1	PREDICTED calpain-B-like	XP_015749307.1	Acropora digitifera	66.41	10	10	8700000
1212	2	XP_015749669.1;XP_015769580.1	XP_015749669.1	PREDICTED eukaryotic translation initiation factor 3 subunit L-like, partial	XP_015749669.1	Acropora digitifera	48.023	10	10	44000000
1213	1	XP_015750206.1	XP_015750206.1	PREDICTED LOW QUALITY PROTEIN lissencephaly-1 homolog	XP_015750206.1	Acropora digitifera	42.976	10	10	18000000
1214	1	XP_015751128.1	XP_015751128.1	PREDICTED septin-11-like	XP_015751128.1	Acropora digitifera	49.218	10	10	33000000
1216	1	XP_015751215.1	XP_015751215.1	PREDICTED 2-oxoisovalerate dehydrogenase subunit alpha, mitochondrial-like	XP_015751215.1	Acropora digitifera	48.383	10	10	20000000
1217	1	XP_015751216.1	XP_015751216.1	PREDICTED son of sevenless homolog 1-like	XP_015751216.1	Acropora digitifera	134.99	10	10	4300000
1218	1	XP_015751252.1	XP_015751252.1	PREDICTED L-2-hydroxyglutarate dehydrogenase, mitochondrial-like	XP_015751252.1	Acropora digitifera	50.235	10	10	6700000
1219	1	XP_015751373.1	XP_015751373.1	PREDICTED uncharacterized protein C15orf26 homolog	XP_015751373.1	Acropora digitifera	34.563	10	10	4500000
1220	1	XP_015751454.1	XP_015751454.1	PREDICTED mitochondrial intermediate peptidase-like	XP_015751454.1	Acropora digitifera	79.567	10	10	4400000
1221	2	XP_015751670.1;XP_015751676.1	XP_015751670.1	PREDICTED adenylosuccinate synthetase-like	XP_015751670.1	Acropora digitifera	40.867	10	10	19000000
1222	1	XP_015751671.1	XP_015751671.1	PREDICTED cytoplasmic dynein 1 light intermediate chain 1-like	XP_015751671.1	Acropora digitifera	48.429	10	10	28000000
1223	1	XP_015751845.1	XP_015751845.1	PREDICTED leucine zipper transcription factor-like protein 1	XP_015751845.1	Acropora digitifera	44.226	10	10	49000000
1224	1	XP_015751871.1	XP_015751871.1	PREDICTED protein ELYS-like	XP_015751871.1	Acropora digitifera	54.932	10	10	6800000
1225	1	XP_015752138.1	XP_015752138.1	PREDICTED uncharacterized protein LOC107331927	XP_015752138.1	Acropora digitifera	83.478	10	10	8400000
1226	1	XP_015752145.1	XP_015752145.1	PREDICTED eukaryotic elongation factor 2 kinase-like	XP_015752145.1	Acropora digitifera	64.344	10	10	8200000
1227	1	XP_015752209.1	XP_015752209.1	PREDICTED proteasome activator complex subunit 3-like	XP_015752209.1	Acropora digitifera	27.922	10	10	19000000
1228	1	XP_015752515.1	XP_015752515.1	PREDICTED uncharacterized protein LOC107332302	XP_015752515.1	Acropora digitifera	123.464	21	10	410000
1229	1	XP_015752635.1	XP_015752635.1	PREDICTED intraflagellar transport protein 46 homolog	XP_015752635.1	Acropora digitifera	43.404	10	10	8700000
1230	1	XP_015752644.1	XP_015752644.1	PREDICTED intraflagellar transport protein 74 homolog	XP_015752644.1	Acropora digitifera	48.135	11	10	7900000
1231	1	XP_015752661.1	XP_015752661.1	PREDICTED tropomyosin-2-like	XP_015752661.1	Acropora digitifera	42.197	10	10	640000
1232	1	XP_015752752.1	XP_015752752.1	PREDICTED huntingtin-interacting protein 1-like	XP_015752752.1	Acropora digitifera	71.682	15	10	12000000
1233	1	XP_015752860.1	XP_015752860.1	PREDICTED daf-12-interacting protein 1-like	XP_015752860.1	Acropora digitifera	219.941	10	10	6400000
1234	1	XP_015753134.1	XP_015753134.1	PREDICTED hephaestin-like protein	XP_015753134.1	Acropora digitifera	112.862	12	10	4700000
1235	1	XP_015753349.1	XP_015753349.1	PREDICTED tropomyosin-like	XP_015753349.1	Acropora digitifera	28.474	10	10	160000000
1236	1	XP_015753461.1	XP_015753461.1	PREDICTED fibropellin-1-like	XP_015753461.1	Acropora digitifera	143.934	11	10	11000000
1237	1	XP_015753505.1	XP_015753505.1	PREDICTED protein fem-1 homolog B-like	XP_015753505.1	Acropora digitifera	71.624	10	10	5000000
1238	2	XP_015753538.1;XP_015773034.1	XP_015753538.1	PREDICTED 60S acidic ribosomal protein P0-like	XP_015753538.1	Acropora digitifera	34.751	10	10	410000000
1239	1	XP_015753578.1	XP_015753578.1	PREDICTED arrestin domain-containing protein 4-like	XP_015753578.1	Acropora digitifera	44.58	10	10	2400000
1240	1	XP_015753642.1	XP_015753642.1	PREDICTED 26S proteasome non-ATPase regulatory subunit 7-like isoform X2	XP_015753642.1	Acropora digitifera	37.003	10	10	44000000
1241	1	XP_015754380.1	XP_015754380.1	PREDICTED trichohyalin-like	XP_015754380.1	Acropora digitifera	211.939	10	10	1800000
1242	1	XP_015754676.1	XP_015754676.1	PREDICTED ATP-binding cassette sub-family A member 2-like	XP_015754676.1	Acropora digitifera	331.403	10	10	5700000
1243	1	XP_015754689.1	XP_015754689.1	PREDICTED dual specificity mitogen-activated protein kinase kinase 2-like	XP_015754689.1	Acropora digitifera	29.87	10	10	31000000
1244	1	XP_015754827.1	XP_015754827.1	PREDICTED cytochrome P450 3A29-like	XP_015754827.1	Acropora digitifera	58.894	10	10	12000000
1245	1	XP_015754875.1	XP_015754875.1	PREDICTED uncharacterized protein LOC107334449	XP_015754875.1	Acropora digitifera	86.27	10	10	15000000
1246	1	XP_015754953.1	XP_015754953.1	PREDICTED microtubule-associated protein RP/EB family member 1-like	XP_015754953.1	Acropora digitifera	33.998	10	10	84000000
1247	1	XP_015754961.1	XP_015754961.1	PREDICTED aflatoxin B1 aldehyde reductase member 4-like	XP_015754961.1	Acropora digitifera	41.765	10	10	31000000
1248	1	XP_015755047.1	XP_015755047.1	PREDICTED high mobility group protein B1-like	XP_015755047.1	Acropora digitifera	30.526	10	10	14000000
1249	1	XP_015755197.1	XP_015755197.1	PREDICTED ral GTPase-activating protein subunit alpha-1-like	XP_015755197.1	Acropora digitifera	154.296	18	10	2100000
1250	1	XP_015755220.1	XP_015755220.1	PREDICTED 26S proteasome non-ATPase regulatory subunit 8-like	XP_015755220.1	Acropora digitifera	31.326	10	10	36000000
1251	1	XP_015755326.1	XP_015755326.1	PREDICTED coiled-coil domain-containing protein 61-like	XP_015755326.1	Acropora digitifera	61.595	10	10	470000
1252	1	XP_015755383.1	XP_015755383.1	PREDICTED ATP synthase F(0) complex subunit B1, mitochondrial-like	XP_015755383.1	Acropora digitifera	31.964	10	10	74000000
1253	1	XP_015755481.1	XP_015755481.1	PREDICTED endoplasmic reticulum mannosyl-oligosaccharide 1,2-alpha-mannosidase-like	XP_015755481.1	Acropora digitifera	75.918	10	10	8700000
1254	1	XP_015755493.1	XP_015755493.1	PREDICTED RB1-inducible coiled-coil protein 1-like	XP_015755493.1	Acropora digitifera	88.816	10	10	2200000
1255	1	XP_015755630.1	XP_015755630.1	PREDICTED cell division cycle protein 16 homolog	XP_015755630.1	Acropora digitifera	105.13	10	10	4400000
1256	1	XP_015755631.1	XP_015755631.1	PREDICTED phosphatidylinositol 3-kinase regulatory subunit alpha-like	XP_015755631.1	Acropora digitifera	88.896	10	10	7200000
1257	1	XP_015755658.1	XP_015755658.1	PREDICTED ankyrin repeat and SOCS box protein 8-like	XP_015755658.1	Acropora digitifera	44.09	10	10	12000000
1258	1	XP_015755674.1	XP_015755674.1	PREDICTED uncharacterized protein LOC107335198	XP_015755674.1	Acropora digitifera	105.523	10	10	7400000
1259	1	XP_015755696.1	XP_015755696.1	PREDICTED LOW QUALITY PROTEIN sorting nexin-30-like	XP_015755696.1	Acropora digitifera	42.932	17	10	26000000
1260	1	XP_015755697.1	XP_015755697.1	PREDICTED sperm-associated antigen 8-like	XP_015755697.1	Acropora digitifera	22.026	10	10	5300000
1261	1	XP_015755817.1	XP_015755817.1	PREDICTED vacuolar protein sorting-associated protein 53 homolog	XP_015755817.1	Acropora digitifera	77.513	10	10	7400000
1262	1	XP_015755820.1	XP_015755820.1	PREDICTED mitogen-activated protein kinase 1-like	XP_015755820.1	Acropora digitifera	34.298	11	10	61000000
1263	1	XP_015755972.1	XP_015755972.1	PREDICTED integrin beta-1-like	XP_015755972.1	Acropora digitifera	80.784	10	10	34000000
1264	1	XP_015756248.1	XP_015756248.1	PREDICTED uncharacterized protein LOC107335727	XP_015756248.1	Acropora digitifera	56.818	10	10	1000000
1265	1	XP_015756268.1	XP_015756268.1	PREDICTED syntaxin-binding protein 1-like	XP_015756268.1	Acropora digitifera	54.625	10	10	31000000
1266	1	XP_015756407.1	XP_015756407.1	PREDICTED eukaryotic translation initiation factor 2 subunit 1-like	XP_015756407.1	Acropora digitifera	35.703	10	10	32000000
1267	1	XP_015756915.1	XP_015756915.1	PREDICTED sperm-associated antigen 16 protein-like, partial	XP_015756915.1	Acropora digitifera	52.988	10	10	1600000
1268	1	XP_015757135.1	XP_015757135.1	PREDICTED MAGUK p55 subfamily member 2-like	XP_015757135.1	Acropora digitifera	39.519	10	10	35000000
1269	1	XP_015757199.1	XP_015757199.1	PREDICTED meiosis-specific nuclear structural protein 1-like	XP_015757199.1	Acropora digitifera	52.211	10	10	2500000
1270	1	XP_015757328.1	XP_015757328.1	PREDICTED dolichyl-diphosphooligosaccharide--protein glycosyltransferase subunit 2-like, partial	XP_015757328.1	Acropora digitifera	64.404	10	10	100000000
1272	1	XP_015757411.1	XP_015757411.1	PREDICTED protein disulfide-isomerase A6-like	XP_015757411.1	Acropora digitifera	48.301	10	10	160000000
1273	1	XP_015757414.1	XP_015757414.1	PREDICTED U5 small nuclear ribonucleoprotein 40 kDa protein-like	XP_015757414.1	Acropora digitifera	38.827	10	10	14000000
1274	1	XP_015758014.1	XP_015758014.1	PREDICTED coiled-coil domain-containing protein 138-like	XP_015758014.1	Acropora digitifera	100.306	10	10	330000
1275	1	XP_015758365.1	XP_015758365.1	PREDICTED U4/U6 small nuclear ribonucleoprotein Prp31-like	XP_015758365.1	Acropora digitifera	53.564	10	10	17000000
1276	1	XP_015758417.1	XP_015758417.1	PREDICTED 28S ribosomal protein S22, mitochondrial-like	XP_015758417.1	Acropora digitifera	35.419	10	10	5900000
1277	1	XP_015758436.1	XP_015758436.1	PREDICTED LOW QUALITY PROTEIN dymeclin-like	XP_015758436.1	Acropora digitifera	74.415	10	10	4200000
1278	1	XP_015758740.1	XP_015758740.1	PREDICTED pre-mRNA-processing factor 19-like	XP_015758740.1	Acropora digitifera	56.748	10	10	33000000
1279	1	XP_015758846.1	XP_015758846.1	PREDICTED fibronectin type-III domain-containing protein 3A-like	XP_015758846.1	Acropora digitifera	119.013	10	10	4500000
1280	1	XP_015758958.1	XP_015758958.1	PREDICTED H/ACA ribonucleoprotein complex subunit 4-like	XP_015758958.1	Acropora digitifera	57.563	10	10	17000000
1281	1	XP_015759085.1	XP_015759085.1	PREDICTED alanyl-tRNA editing protein Aarsd1-like	XP_015759085.1	Acropora digitifera	48.873	10	10	15000000
1282	1	XP_015759133.1	XP_015759133.1	PREDICTED SAM and SH3 domain-containing protein 1-like	XP_015759133.1	Acropora digitifera	38.828	10	10	5000000
1283	1	XP_015759199.1	XP_015759199.1	PREDICTED msx2-interacting protein-like	XP_015759199.1	Acropora digitifera	88.565	10	10	11000000
1284	1	XP_015759367.1	XP_015759367.1	PREDICTED prohibitin-like	XP_015759367.1	Acropora digitifera	23.457	10	10	300000000
1285	1	XP_015759600.1	XP_015759600.1	PREDICTED LOW QUALITY PROTEIN uncharacterized protein LOC107338862	XP_015759600.1	Acropora digitifera	70.34	10	10	8300000
1286	1	XP_015759673.1	XP_015759673.1	PREDICTED ATP-binding cassette sub-family D member 3-like	XP_015759673.1	Acropora digitifera	80.011	10	10	13000000
1287	1	XP_015759869.1	XP_015759869.1	PREDICTED endothelin-converting enzyme 1-like	XP_015759869.1	Acropora digitifera	99.675	10	10	21000000
1288	1	XP_015760020.1	XP_015760020.1	PREDICTED pre-mRNA-processing factor 17-like	XP_015760020.1	Acropora digitifera	61.347	10	10	12000000
1289	2	XP_015760245.1;XP_015760246.1	XP_015760245.1	PREDICTED uncharacterized protein LOC107339469 isoform X1	XP_015760245.1	Acropora digitifera	35.332	10	10	21000000
1291	1	XP_015760645.1	XP_015760645.1	PREDICTED uncharacterized protein LOC107339823, partial	XP_015760645.1	Acropora digitifera	34.242	10	10	57000000
1292	1	XP_015760676.1	XP_015760676.1	PREDICTED proteoglycan 4-like	XP_015760676.1	Acropora digitifera	86.567	10	10	140000000
1293	1	XP_015760692.1	XP_015760692.1	PREDICTED synaptotagmin-7-like	XP_015760692.1	Acropora digitifera	46.644	10	10	5900000
1294	1	XP_015760782.1	XP_015760782.1	PREDICTED F-BAR and double SH3 domains protein 2-like	XP_015760782.1	Acropora digitifera	89.922	10	10	3300000
1295	1	XP_015760961.1	XP_015760961.1	PREDICTED calcium-dependent secretion activator 1-like	XP_015760961.1	Acropora digitifera	130.453	10	10	2800000
1296	2	XP_015761267.1;XP_015761268.1	XP_015761267.1	PREDICTED pre-mRNA-processing factor 40 homolog A-like isoform X1	XP_015761267.1	Acropora digitifera	69.488	10	10	20000000
1297	2	XP_015761299.1;XP_015761300.1	XP_015761299.1	PREDICTED numb-like protein isoform X1	XP_015761299.1	Acropora digitifera	59.307	10	10	15000000
1298	1	XP_015761662.1	XP_015761662.1	PREDICTED uncharacterized protein LOC107340806	XP_015761662.1	Acropora digitifera	56.626	10	10	79000000
1299	1	XP_015761692.1	XP_015761692.1	PREDICTED serine/threonine-protein kinase MAK-like	XP_015761692.1	Acropora digitifera	59.816	10	10	590000
1300	1	XP_015761774.1	XP_015761774.1	PREDICTED 14-3-3-like protein 1	XP_015761774.1	Acropora digitifera	30.321	12	10	130000000
1301	1	XP_015762229.1	XP_015762229.1	PREDICTED malate dehydrogenase, mitochondrial-like	XP_015762229.1	Acropora digitifera	32.833	14	10	190000000
1302	1	XP_015762274.1	XP_015762274.1	PREDICTED septin-2B-like	XP_015762274.1	Acropora digitifera	40.063	10	10	11000000
1303	1	XP_015762705.1	XP_015762705.1	PREDICTED uncharacterized protein LOC107341758	XP_015762705.1	Acropora digitifera	85.155	10	10	32000000
1304	1	XP_015763007.1	XP_015763007.1	PREDICTED cohesin subunit SA-1-like	XP_015763007.1	Acropora digitifera	64.629	10	10	13000000
1305	1	XP_015763094.1	XP_015763094.1	PREDICTED ubiquitin carboxyl-terminal hydrolase 19-like	XP_015763094.1	Acropora digitifera	114.296	10	10	7300000
1306	2	XP_015763273.1;XP_015763274.1	XP_015763273.1	PREDICTED tetratricopeptide repeat protein 28-like	XP_015763273.1	Acropora digitifera	108.876	10	10	3600000
1307	1	XP_015763421.1	XP_015763421.1	PREDICTED tetratricopeptide repeat protein 38-like	XP_015763421.1	Acropora digitifera	51.943	10	10	6900000
1308	1	XP_015763554.1	XP_015763554.1	PREDICTED apocarotenoid-15,15'-oxygenase-like	XP_015763554.1	Acropora digitifera	62.088	10	10	4600000
1309	1	XP_015763941.1	XP_015763941.1	PREDICTED mitochondrial import inner membrane translocase subunit TIM44-like	XP_015763941.1	Acropora digitifera	34.605	10	10	15000000
1310	1	XP_015764547.1	XP_015764547.1	PREDICTED tektin-1-like	XP_015764547.1	Acropora digitifera	29.533	10	10	26000000
1311	1	XP_015764721.1	XP_015764721.1	PREDICTED rho GTPase-activating protein 6-like	XP_015764721.1	Acropora digitifera	59.034	10	10	370000
1312	1	XP_015764795.1	XP_015764795.1	PREDICTED uncharacterized protein LOC107343726	XP_015764795.1	Acropora digitifera	47.495	13	10	4200000
1313	1	XP_015764932.1	XP_015764932.1	PREDICTED serine/arginine repetitive matrix protein 2-like	XP_015764932.1	Acropora digitifera	139.302	10	10	740000
1314	1	XP_015765502.1	XP_015765502.1	PREDICTED phosphoglucomutase-2-like	XP_015765502.1	Acropora digitifera	67.974	10	10	8900000
1315	3	XP_015765635.1;XP_015765642.1;XP_015765650.1	XP_015765635.1	PREDICTED dystrophin, isoform B-like isoform X1	XP_015765635.1	Acropora digitifera	82.303	10	10	7600000
1316	1	XP_015765697.1	XP_015765697.1	PREDICTED advillin-like	XP_015765697.1	Acropora digitifera	77.296	10	10	9100000
1317	1	XP_015765830.1	XP_015765830.1	PREDICTED coiled-coil domain-containing protein 180-like	XP_015765830.1	Acropora digitifera	38.834	10	10	190000
1318	2	XP_015765865.1;XP_015765867.1	XP_015765865.1	PREDICTED COP9 signalosome complex subunit 1-like	XP_015765865.1	Acropora digitifera	40.877	10	10	12000000
1319	1	XP_015765870.1	XP_015765870.1	PREDICTED septin-9-like	XP_015765870.1	Acropora digitifera	34.497	10	10	18000000
1320	1	XP_015766217.1	XP_015766217.1	PREDICTED symplekin-like	XP_015766217.1	Acropora digitifera	119.21	10	10	7100000
1321	1	XP_015766273.1	XP_015766273.1	PREDICTED daple-like protein	XP_015766273.1	Acropora digitifera	124.341	10	10	5000000
1322	1	XP_015766361.1	XP_015766361.1	PREDICTED ovostatin-like	XP_015766361.1	Acropora digitifera	150.708	12	10	5700000
1323	1	XP_015766450.1	XP_015766450.1	PREDICTED E3 ubiquitin-protein ligase CBL-like	XP_015766450.1	Acropora digitifera	107.648	10	10	5400000
1324	1	XP_015766826.1	XP_015766826.1	PREDICTED anoctamin-4-like	XP_015766826.1	Acropora digitifera	83.515	10	10	20000000
1325	3	XP_015766829.1;XP_015766830.1;XP_015766831.1	XP_015766829.1	PREDICTED anoctamin-4-like isoform X1	XP_015766829.1	Acropora digitifera	105.147	10	10	16000000
1326	1	XP_015766867.1	XP_015766867.1	PREDICTED conserved oligomeric Golgi complex subunit 4-like	XP_015766867.1	Acropora digitifera	118.936	13	10	5900000
1327	1	XP_015767238.1	XP_015767238.1	PREDICTED calcium/calmodulin-dependent protein kinase type IV-like	XP_015767238.1	Acropora digitifera	37.067	10	10	31000000
1328	1	XP_015767513.1	XP_015767513.1	PREDICTED kinesin-like protein KIF16B	XP_015767513.1	Acropora digitifera	140.371	10	10	2400000
1329	1	XP_015767601.1	XP_015767601.1	PREDICTED RUN and FYVE domain-containing protein 1-like	XP_015767601.1	Acropora digitifera	52.261	10	10	3800000
1330	1	XP_015767879.1	XP_015767879.1	PREDICTED putative protein DDB_G0292252	XP_015767879.1	Acropora digitifera	69.722	10	10	26000000
1331	1	XP_015768263.1	XP_015768263.1	PREDICTED uncharacterized protein LOC107346915	XP_015768263.1	Acropora digitifera	75.38	10	10	4500000
1332	1	XP_015768335.1	XP_015768335.1	PREDICTED thioredoxin domain-containing protein 3 homolog	XP_015768335.1	Acropora digitifera	43.008	10	10	250000000
1333	1	XP_015768542.1	XP_015768542.1	PREDICTED vegetative cell wall protein gp1-like	XP_015768542.1	Acropora digitifera	38.188	10	10	51000000
1334	1	XP_015768634.1	XP_015768634.1	PREDICTED glutamyl aminopeptidase-like	XP_015768634.1	Acropora digitifera	87.414	10	10	3300000
1335	1	XP_015768854.1	XP_015768854.1	PREDICTED cap-specific mRNA (nucleoside-2'-O-)-methyltransferase 1-like	XP_015768854.1	Acropora digitifera	82.925	10	10	5500000
1337	1	XP_015769289.1	XP_015769289.1	PREDICTED isocitrate dehydrogenase	XP_015769289.1	Acropora digitifera	42.359	10	10	32000000
1340	1	XP_015769496.1	XP_015769496.1	PREDICTED cullin-5-like	XP_015769496.1	Acropora digitifera	86.6	10	10	11000000
1341	1	XP_015769713.1	XP_015769713.1	PREDICTED actin-related protein 2/3 complex subunit 4	XP_015769713.1	Acropora digitifera	19.626	10	10	64000000
1342	1	XP_015769716.1	XP_015769716.1	PREDICTED ruvB-like 1	XP_015769716.1	Acropora digitifera	39.707	10	10	69000000
1343	2	XP_015769823.1;XP_015769829.1	XP_015769823.1	PREDICTED uncharacterized protein LOC107348311 isoform X1	XP_015769823.1	Acropora digitifera	108.995	12	10	1400000
1344	1	XP_015769919.1	XP_015769919.1	PREDICTED V-type proton ATPase subunit B-like	XP_015769919.1	Acropora digitifera	47.118	10	10	72000000
1345	1	XP_015769943.1	XP_015769943.1	PREDICTED signal recognition particle subunit SRP72-like	XP_015769943.1	Acropora digitifera	62.84	11	10	14000000
1346	1	XP_015770242.1	XP_015770242.1	PREDICTED sushi, von Willebrand factor type A, EGF and pentraxin domain-containing protein 1-like	XP_015770242.1	Acropora digitifera	62.151	10	10	110000000
1347	1	XP_015770269.1	XP_015770269.1	PREDICTED adenylate cyclase type 9-like	XP_015770269.1	Acropora digitifera	131.786	10	10	4100000
1348	2	XP_015770470.1;XP_015770471.1	XP_015770470.1	PREDICTED tubulin gamma-1 chain isoform X1	XP_015770470.1	Acropora digitifera	52.941	10	10	21000000
1349	2	XP_015770550.1;XP_015770551.1	XP_015770550.1	PREDICTED glutathione synthetase-like isoform X1	XP_015770550.1	Acropora digitifera	55.623	10	10	19000000
1350	1	XP_015771002.1	XP_015771002.1	PREDICTED RIB43A-like with coiled-coils protein 2	XP_015771002.1	Acropora digitifera	37.107	10	10	6600000
1351	1	XP_015771072.1	XP_015771072.1	PREDICTED centrosomal protein of 104 kDa-like	XP_015771072.1	Acropora digitifera	66.459	10	10	330000
1352	1	XP_015771372.1	XP_015771372.1	PREDICTED protein DD3-3-like	XP_015771372.1	Acropora digitifera	48.281	11	10	40000000
1353	1	XP_015771469.1	XP_015771469.1	PREDICTED matrilysin-like	XP_015771469.1	Acropora digitifera	51.453	10	10	12000000
1354	1	XP_015771497.1	XP_015771497.1	PREDICTED grainyhead-like protein 2 homolog	XP_015771497.1	Acropora digitifera	46.397	10	10	9100000
1355	1	XP_015771549.1	XP_015771549.1	PREDICTED UPF0704 protein C6orf165 homolog	XP_015771549.1	Acropora digitifera	36.151	10	10	4300000
1357	2	XP_015771736.1;XP_015771737.1	XP_015771736.1	PREDICTED serine/threonine-protein kinase Nek1-like isoform X1	XP_015771736.1	Acropora digitifera	97.464	11	10	12000000
1358	1	XP_015771848.1	XP_015771848.1	PREDICTED nucleolar RNA helicase 2-like	XP_015771848.1	Acropora digitifera	40.161	10	10	8500000
1359	1	XP_015771914.1	XP_015771914.1	PREDICTED arachidonate 5-lipoxygenase-like	XP_015771914.1	Acropora digitifera	67.064	11	10	27000000
1360	1	XP_015771969.1	XP_015771969.1	PREDICTED LOW QUALITY PROTEIN 26S proteasome non-ATPase regulatory subunit 6-like	XP_015771969.1	Acropora digitifera	45.146	10	10	80000000
1361	1	XP_015772186.1	XP_015772186.1	PREDICTED uncharacterized protein LOC107350475	XP_015772186.1	Acropora digitifera	74.715	11	10	210000000
1362	1	XP_015772228.1	XP_015772228.1	PREDICTED tax1-binding protein 1 homolog B-like	XP_015772228.1	Acropora digitifera	115.131	10	10	4100000
1363	2	XP_015772664.1;XP_015772665.1	XP_015772664.1	PREDICTED islet cell autoantigen 1-like	XP_015772664.1	Acropora digitifera	73.794	10	10	22000000
1364	1	XP_015772704.1	XP_015772704.1	PREDICTED serine--pyruvate aminotransferase-like	XP_015772704.1	Acropora digitifera	67.149	10	10	130000000
1365	1	XP_015773075.1	XP_015773075.1	PREDICTED eukaryotic translation initiation factor 3 subunit J-like	XP_015773075.1	Acropora digitifera	29.413	10	10	39000000
1366	1	XP_015773240.1	XP_015773240.1	PREDICTED polypeptide N-acetylgalactosaminyltransferase 13-like	XP_015773240.1	Acropora digitifera	71.269	11	10	7000000
1367	1	XP_015773334.1	XP_015773334.1	PREDICTED LOW QUALITY PROTEIN focadhesin-like	XP_015773334.1	Acropora digitifera	187.345	10	10	3000000
1368	1	XP_015773431.1	XP_015773431.1	PREDICTED TBC1 domain family member 4-like	XP_015773431.1	Acropora digitifera	59.596	10	10	4600000
1369	1	XP_015773467.1	XP_015773467.1	PREDICTED F-box/WD repeat-containing protein 11-like	XP_015773467.1	Acropora digitifera	51.53	10	10	4300000
1370	1	XP_015773507.1	XP_015773507.1	PREDICTED rho GTPase-activating protein 28-like	XP_015773507.1	Acropora digitifera	125.28	10	10	3100000
1371	1	XP_015773723.1	XP_015773723.1	PREDICTED coiled-coil domain-containing protein 22 homolog	XP_015773723.1	Acropora digitifera	65.811	15	10	22000000
1372	1	XP_015773842.1	XP_015773842.1	PREDICTED kinesin-associated protein 3-like	XP_015773842.1	Acropora digitifera	73.432	10	10	2600000
1373	1	XP_015773902.1	XP_015773902.1	PREDICTED UPF0577 protein KIAA1324-like homolog, partial	XP_015773902.1	Acropora digitifera	103.25	15	10	41000000
1374	1	XP_015774146.1	XP_015774146.1	PREDICTED SH3 and multiple ankyrin repeat domains protein 3-like	XP_015774146.1	Acropora digitifera	139.447	10	10	4200000
1375	2	XP_015774462.1;XP_015774464.1	XP_015774462.1	PREDICTED PH domain-containing protein DDB_G0267786-like isoform X1	XP_015774462.1	Acropora digitifera	81.485	10	10	4200000
1376	1	XP_015774634.1	XP_015774634.1	PREDICTED ATP synthase subunit gamma, mitochondrial-like	XP_015774634.1	Acropora digitifera	33.054	10	10	150000000
1377	2	XP_015774849.1;XP_015774850.1	XP_015774849.1	PREDICTED uncharacterized protein LOC107353044	XP_015774849.1	Acropora digitifera	47.619	10	10	69000
1378	2	XP_015774900.1;XP_015774909.1	XP_015774900.1	PREDICTED cofilin-like isoform X1	XP_015774900.1	Acropora digitifera	17.268	10	10	540000
1379	1	XP_015774941.1	XP_015774941.1	PREDICTED ATP synthase subunit beta, mitochondrial-like	XP_015774941.1	Acropora digitifera	25.128	10	10	670000000
1380	2	XP_015774966.1;XP_015774967.1	XP_015774966.1	PREDICTED protein PAT1 homolog 1-like isoform X1	XP_015774966.1	Acropora digitifera	96.016	10	10	7200000
1381	1	XP_015775013.1	XP_015775013.1	PREDICTED nuclear pore complex protein Nup133-like	XP_015775013.1	Acropora digitifera	101.321	15	10	9200000
1382	4	XP_015775276.1;XP_015775277.1;XP_015775278.1;XP_015775279.1	XP_015775276.1	PREDICTED coadhesin-like isoform X1	XP_015775276.1	Acropora digitifera	63.37	10	10	11000000
1383	2	XP_015775319.1;XP_015779408.1	XP_015775319.1	PREDICTED peptidylprolyl isomerase domain and WD repeat-containing protein 1-like	XP_015775319.1	Acropora digitifera	55.634	10	10	14000000
1384	1	XP_015775785.1	XP_015775785.1	PREDICTED peroxisomal sarcosine oxidase-like	XP_015775785.1	Acropora digitifera	43.489	10	10	17000000
1385	1	XP_015775925.1	XP_015775925.1	PREDICTED multiple epidermal growth factor-like domains protein 11	XP_015775925.1	Acropora digitifera	94.741	10	10	5900000
1386	1	XP_015776184.1	XP_015776184.1	PREDICTED exocyst complex component 5-like	XP_015776184.1	Acropora digitifera	80.013	23	10	11000000
1388	1	XP_015776911.1	XP_015776911.1	PREDICTED phosphatidylinositol 4-kinase type 2-beta-like	XP_015776911.1	Acropora digitifera	50.514	10	10	11000000
1389	1	XP_015777003.1	XP_015777003.1	PREDICTED tricarboxylate transport protein, mitochondrial-like	XP_015777003.1	Acropora digitifera	35.795	10	10	36000000
1390	1	XP_015777701.1	XP_015777701.1	PREDICTED coiled-coil domain-containing protein 93-like	XP_015777701.1	Acropora digitifera	68.647	10	10	20000000
1391	1	XP_015777770.1	XP_015777770.1	PREDICTED cation-dependent mannose-6-phosphate receptor-like	XP_015777770.1	Acropora digitifera	30.76	10	10	32000000
1392	1	XP_015778044.1	XP_015778044.1	PREDICTED protein CLEC16A-like	XP_015778044.1	Acropora digitifera	132.159	10	10	2000000
1393	1	XP_015778072.1	XP_015778072.1	PREDICTED uncharacterized protein LOC107355967	XP_015778072.1	Acropora digitifera	72.098	15	10	930000
1394	1	XP_015778497.1	XP_015778497.1	PREDICTED uncharacterized FAD-linked oxidoreductase YvdP-like	XP_015778497.1	Acropora digitifera	54.313	10	10	2700000
1395	1	XP_015778668.1	XP_015778668.1	PREDICTED mRNA-decapping enzyme 1B-like	XP_015778668.1	Acropora digitifera	44.952	10	10	3700000
1396	1	XP_015778671.1	XP_015778671.1	PREDICTED LOW QUALITY PROTEIN phosphate carrier protein, mitochondrial-like	XP_015778671.1	Acropora digitifera	37.751	10	10	270000000
1397	1	XP_015778732.1	XP_015778732.1	PREDICTED A disintegrin and metalloproteinase with thrombospondin motifs 3-like	XP_015778732.1	Acropora digitifera	150.233	10	10	450000
1398	1	XP_015778777.1	XP_015778777.1	PREDICTED protein-glutamate O-methyltransferase-like	XP_015778777.1	Acropora digitifera	37.926	10	10	51000000
1399	1	XP_015778869.1	XP_015778869.1	PREDICTED radial spoke head protein 4 homolog A-like	XP_015778869.1	Acropora digitifera	57.216	10	10	9100000
1400	1	XP_015778918.1	XP_015778918.1	PREDICTED uncharacterized protein LOC107356809	XP_015778918.1	Acropora digitifera	139.878	10	10	3500000
1401	1	XP_015779005.1	XP_015779005.1	PREDICTED mitochondrial substrate carrier family protein G-like	XP_015779005.1	Acropora digitifera	35.809	10	10	5200000
1402	1	XP_015779260.1	XP_015779260.1	PREDICTED insulin-like growth factor 2 mRNA-binding protein 2	XP_015779260.1	Acropora digitifera	45.625	10	10	58000000
1403	1	XP_015779636.1	XP_015779636.1	PREDICTED AP-2 complex subunit mu-like	XP_015779636.1	Acropora digitifera	40.476	10	10	29000000
1404	1	XP_015780138.1	XP_015780138.1	PREDICTED exportin-T-like	XP_015780138.1	Acropora digitifera	98.433	10	10	3200000
1406	1	XP_015780166.1	XP_015780166.1	PREDICTED cAMP-dependent protein kinase catalytic subunit alpha-like	XP_015780166.1	Acropora digitifera	39.682	10	10	26000000
1407	1	XP_015780580.1	XP_015780580.1	PREDICTED LOW QUALITY PROTEIN breast carcinoma-amplified sequence 3 homolog	XP_015780580.1	Acropora digitifera	96.412	10	10	3000000
1408	1	XP_015780605.1	XP_015780605.1	PREDICTED cholinesterase 1-like	XP_015780605.1	Acropora digitifera	69.935	10	10	16000000
1409	1	XP_015780646.1	XP_015780646.1	PREDICTED ADP-ribosylation factor-binding protein GGA3-like	XP_015780646.1	Acropora digitifera	65.769	10	10	20000000
1410	1	XP_015780660.1	XP_015780660.1	PREDICTED structural maintenance of chromosomes flexible hinge domain-containing protein 1-like, partial	XP_015780660.1	Acropora digitifera	210.793	26	10	13000000
1411	1	XP_015780784.1	XP_015780784.1	PREDICTED protein transport protein Sec31A-like	XP_015780784.1	Acropora digitifera	104.981	14	10	55000000
1412	1	XP_015780785.1	XP_015780785.1	PREDICTED lysosomal acid lipase/cholesteryl ester hydrolase-like	XP_015780785.1	Acropora digitifera	45.722	10	10	60000000
1413	1	XP_015780859.1	XP_015780859.1	PREDICTED poly	XP_015780859.1	Acropora digitifera	82.231	10	10	7100000
1414	1	XP_015780892.1	XP_015780892.1	PREDICTED ADAM 17-like protease	XP_015780892.1	Acropora digitifera	81.954	10	10	11000000
1415	2	XP_015747110.1;XP_015747111.1	XP_015747110.1	PREDICTED probable 28S rRNA (cytosine-C(5))-methyltransferase isoform X1	XP_015747110.1	Acropora digitifera	61.123	9	9	10000000
1416	1	XP_015747200.1	XP_015747200.1	PREDICTED pantothenate kinase 4-like	XP_015747200.1	Acropora digitifera	72.756	9	9	4000000
1417	1	XP_015747411.1	XP_015747411.1	PREDICTED citrate lyase subunit beta-like protein, mitochondrial	XP_015747411.1	Acropora digitifera	38.396	9	9	6300000
1418	1	XP_015747458.1	XP_015747458.1	PREDICTED endothelin-converting enzyme 1-like	XP_015747458.1	Acropora digitifera	70.292	9	9	19000000
1419	1	XP_015747696.1	XP_015747696.1	PREDICTED hydroxysteroid dehydrogenase-like protein 2	XP_015747696.1	Acropora digitifera	42.961	9	9	130000000
1420	1	XP_015747737.1	XP_015747737.1	PREDICTED dehydrogenase/reductase SDR family member 12-like	XP_015747737.1	Acropora digitifera	35.312	9	9	33000000
1421	1	XP_015747908.1	XP_015747908.1	PREDICTED LOW QUALITY PROTEIN developmentally-regulated GTP-binding protein 2-like	XP_015747908.1	Acropora digitifera	40.368	9	9	6700000
1422	1	XP_015748322.1	XP_015748322.1	PREDICTED hemicentin-1-like	XP_015748322.1	Acropora digitifera	48.328	9	9	18000000
1423	1	XP_015748717.1	XP_015748717.1	PREDICTED kinesin-like protein KIF13A, partial	XP_015748717.1	Acropora digitifera	144.608	19	9	4900000
1424	1	XP_015748762.1	XP_015748762.1	PREDICTED centrosomal protein of 63 kDa-like	XP_015748762.1	Acropora digitifera	84.282	9	9	930000
1425	1	XP_015748807.1	XP_015748807.1	PREDICTED protoporphyrinogen oxidase-like	XP_015748807.1	Acropora digitifera	45.579	9	9	2900000
1426	1	XP_015749296.1	XP_015749296.1	PREDICTED UDP-glucoseglycoprotein glucosyltransferase 1-like	XP_015749296.1	Acropora digitifera	70.17	13	9	18000000
1427	1	XP_015749595.1	XP_015749595.1	PREDICTED thioredoxin-like protein 1	XP_015749595.1	Acropora digitifera	31.928	9	9	27000000
1428	1	XP_015749776.1	XP_015749776.1	PREDICTED prolyl endopeptidase-like	XP_015749776.1	Acropora digitifera	42.902	11	9	3000000
1429	1	XP_015750483.1	XP_015750483.1	PREDICTED LOW QUALITY PROTEIN NADH dehydrogenase	XP_015750483.1	Acropora digitifera	44.662	12	9	54000000
1430	1	XP_015751061.1	XP_015751061.1	PREDICTED trichohyalin-like	XP_015751061.1	Acropora digitifera	117.74	9	9	5200000
1431	1	XP_015751131.1	XP_015751131.1	PREDICTED calcium uptake protein 3, mitochondrial-like	XP_015751131.1	Acropora digitifera	40.049	9	9	6100000
1433	1	XP_015751601.1	XP_015751601.1	PREDICTED uncharacterized protein LOC107331490	XP_015751601.1	Acropora digitifera	59.678	9	9	13000000
1434	1	XP_015751733.1	XP_015751733.1	PREDICTED uncharacterized protein LOC107331638	XP_015751733.1	Acropora digitifera	188.967	9	9	2600000
1435	2	XP_015751824.1;XP_015751825.1	XP_015751824.1	PREDICTED pumilio homolog 2-like isoform X1	XP_015751824.1	Acropora digitifera	128.265	9	9	15000000
1436	2	XP_015752041.1;XP_015752042.1	XP_015752041.1	PREDICTED interleukin enhancer-binding factor 2-like isoform X1	XP_015752041.1	Acropora digitifera	44.459	9	9	38000000
1437	1	XP_015752244.1	XP_015752244.1	PREDICTED eukaryotic translation initiation factor 3 subunit D-like	XP_015752244.1	Acropora digitifera	48.885	9	9	48000000
1438	1	XP_015752245.1	XP_015752245.1	PREDICTED soluble calcium-activated nucleotidase 1-like	XP_015752245.1	Acropora digitifera	42.796	9	9	14000000
1439	1	XP_015752526.1	XP_015752526.1	PREDICTED transportin-3-like	XP_015752526.1	Acropora digitifera	86.831	9	9	8900000
1440	1	XP_015752610.1	XP_015752610.1	PREDICTED uncharacterized protein LOC107332390	XP_015752610.1	Acropora digitifera	127.499	9	9	6000000
1441	1	XP_015752694.1	XP_015752694.1	PREDICTED retinol dehydrogenase 12-like	XP_015752694.1	Acropora digitifera	34.385	9	9	32000000
1442	1	XP_015752858.1	XP_015752858.1	PREDICTED protein flightless-1 homolog	XP_015752858.1	Acropora digitifera	76.225	9	9	8800000
1443	1	XP_015752957.1	XP_015752957.1	PREDICTED uncharacterized protein LOC107332728	XP_015752957.1	Acropora digitifera	15.942	9	9	89000000
1444	1	XP_015752962.1	XP_015752962.1	PREDICTED dolichyl-diphosphooligosaccharide--protein glycosyltransferase subunit 1-like	XP_015752962.1	Acropora digitifera	42.422	9	9	150000000
1445	1	XP_015753148.1	XP_015753148.1	PREDICTED pre-mRNA-splicing factor SYF1-like	XP_015753148.1	Acropora digitifera	107.365	10	9	12000000
1446	1	XP_015753158.1	XP_015753158.1	PREDICTED complement C3-like	XP_015753158.1	Acropora digitifera	191.457	13	9	330000
1447	1	XP_015753304.1	XP_015753304.1	PREDICTED serrate RNA effector molecule homolog	XP_015753304.1	Acropora digitifera	121.799	9	9	24000000
1448	1	XP_015753411.1	XP_015753411.1	PREDICTED electron transfer flavoprotein subunit beta-like	XP_015753411.1	Acropora digitifera	24.822	9	9	120000000
1449	1	XP_015753442.1	XP_015753442.1	PREDICTED ornithine aminotransferase, mitochondrial-like	XP_015753442.1	Acropora digitifera	36.827	9	9	72000000
1450	1	XP_015753544.1	XP_015753544.1	PREDICTED voltage-dependent L-type calcium channel subunit beta-2-like	XP_015753544.1	Acropora digitifera	54.242	9	9	8100000
1451	1	XP_015753655.1	XP_015753655.1	PREDICTED heat shock cognate 71 kDa protein-like	XP_015753655.1	Acropora digitifera	77.269	10	9	3300000
1452	1	XP_015753946.1	XP_015753946.1	PREDICTED protein unc-13 homolog A-like	XP_015753946.1	Acropora digitifera	129.708	9	9	2300000
1453	1	XP_015754211.1	XP_015754211.1	PREDICTED succinate dehydrogenase	XP_015754211.1	Acropora digitifera	25.878	9	9	57000000
1454	2	XP_015754252.1;XP_015754253.1	XP_015754252.1	PREDICTED Bardet-Biedl syndrome 1 protein-like isoform X1	XP_015754252.1	Acropora digitifera	65.727	9	9	6900000
1455	1	XP_015754326.1	XP_015754326.1	PREDICTED focal adhesion kinase 1-like, partial	XP_015754326.1	Acropora digitifera	106.357	10	9	3400000
1456	1	XP_015754428.1	XP_015754428.1	PREDICTED NEDD8-activating enzyme E1 regulatory subunit-like	XP_015754428.1	Acropora digitifera	52.666	9	9	11000000
1457	1	XP_015754457.1	XP_015754457.1	PREDICTED uncharacterized protein LOC107334076	XP_015754457.1	Acropora digitifera	32.503	9	9	12000000
1458	1	XP_015754642.1	XP_015754642.1	PREDICTED uncharacterized protein LOC107334228	XP_015754642.1	Acropora digitifera	53.797	9	9	14000000
1459	1	XP_015754751.1	XP_015754751.1	PREDICTED alpha-N-acetylgalactosaminidase-like	XP_015754751.1	Acropora digitifera	45.58	9	9	81000000
1460	1	XP_015754792.1	XP_015754792.1	PREDICTED uncharacterized protein LOC107334376, partial	XP_015754792.1	Acropora digitifera	74.916	9	9	3500000
1461	1	XP_015754883.1	XP_015754883.1	PREDICTED histone deacetylase 1-like	XP_015754883.1	Acropora digitifera	55.141	9	9	27000000
1462	1	XP_015754930.1	XP_015754930.1	PREDICTED trichohyalin-like	XP_015754930.1	Acropora digitifera	70.568	9	9	3900000
1463	1	XP_015755196.1	XP_015755196.1	PREDICTED serine/threonine-protein kinase MARK1-like	XP_015755196.1	Acropora digitifera	66.701	9	9	21000000
1464	1	XP_015755290.1	XP_015755290.1	PREDICTED deleted in malignant brain tumors 1 protein-like	XP_015755290.1	Acropora digitifera	72.299	9	9	16000000
1465	1	XP_015755378.1	XP_015755378.1	PREDICTED glycerol-3-phosphate acyltransferase 1, mitochondrial-like	XP_015755378.1	Acropora digitifera	122.234	9	9	1300000
1466	1	XP_015755380.1	XP_015755380.1	PREDICTED rho GTPase-activating protein 8-like	XP_015755380.1	Acropora digitifera	67.658	9	9	1900000
1467	1	XP_015755448.1	XP_015755448.1	PREDICTED histone-lysine N-methyltransferase setd3-like	XP_015755448.1	Acropora digitifera	61.821	11	9	9400000
1468	3	XP_015755652.1;XP_015755653.1;XP_015755654.1	XP_015755652.1	PREDICTED transient receptor potential cation channel subfamily A member 1-like isoform X1	XP_015755652.1	Acropora digitifera	85.664	9	9	3900000
1469	1	XP_015755806.1	XP_015755806.1	PREDICTED centrosome and spindle pole associated protein 1-like	XP_015755806.1	Acropora digitifera	123.292	13	9	270000
1470	1	XP_015756198.1	XP_015756198.1	PREDICTED C-1-tetrahydrofolate synthase, cytoplasmic-like, partial	XP_015756198.1	Acropora digitifera	85.779	19	9	47000000
1471	2	XP_015756251.1;XP_015756252.1	XP_015756251.1	PREDICTED uncharacterized protein LOC107335729	XP_015756251.1	Acropora digitifera	53.341	10	9	31000000
1472	1	XP_015756391.1	XP_015756391.1	PREDICTED coactosin-like protein	XP_015756391.1	Acropora digitifera	15.91	9	9	13000000
1474	2	XP_015756546.1;XP_015756547.1	XP_015756546.1	PREDICTED WAS/WASL-interacting protein family member 1-like	XP_015756546.1	Acropora digitifera	39.959	9	9	9200000
1476	1	XP_015756890.1	XP_015756890.1	PREDICTED tetratricopeptide repeat protein 1-like	XP_015756890.1	Acropora digitifera	34.448	9	9	7500000
1477	1	XP_015756930.1	XP_015756930.1	PREDICTED regulation of enolase protein 1-like	XP_015756930.1	Acropora digitifera	23.949	9	9	8700000
1478	1	XP_015757163.1	XP_015757163.1	PREDICTED YLP motif-containing protein 1-like	XP_015757163.1	Acropora digitifera	99.424	9	9	5200000
1479	1	XP_015757333.1	XP_015757333.1	PREDICTED regulating synaptic membrane exocytosis protein 1-like	XP_015757333.1	Acropora digitifera	157.88	9	9	4300000
1480	1	XP_015757334.1	XP_015757334.1	PREDICTED V-type proton ATPase subunit H-like, partial	XP_015757334.1	Acropora digitifera	36.837	9	9	18000000
1481	1	XP_015757585.1	XP_015757585.1	PREDICTED uncharacterized protein YMR196W-like	XP_015757585.1	Acropora digitifera	56.868	10	9	9600000
1482	1	XP_015757782.1	XP_015757782.1	PREDICTED uncharacterized protein LOC107337176	XP_015757782.1	Acropora digitifera	52.116	9	9	3900000
1483	1	XP_015757945.1	XP_015757945.1	PREDICTED fibronectin type 3 and ankyrin repeat domains protein 1-like	XP_015757945.1	Acropora digitifera	33.433	9	9	190000
1484	1	XP_015758255.1	XP_015758255.1	PREDICTED striatin-like	XP_015758255.1	Acropora digitifera	93.457	9	9	7600000
1485	1	XP_015758520.1	XP_015758520.1	PREDICTED nucleolar protein 14-like	XP_015758520.1	Acropora digitifera	112.677	9	9	3500000
1486	1	XP_015758528.1	XP_015758528.1	PREDICTED uncharacterized protein LOC107337804	XP_015758528.1	Acropora digitifera	68.107	14	9	55000000
1488	2	XP_015758670.1;XP_015758671.1	XP_015758670.1	PREDICTED adenosine deaminase-like protein isoform X1	XP_015758670.1	Acropora digitifera	44.085	9	9	2300000
1491	1	XP_015758890.1	XP_015758890.1	PREDICTED menin-like	XP_015758890.1	Acropora digitifera	61.783	9	9	4500000
1492	1	XP_015758905.1	XP_015758905.1	PREDICTED protein MEMO1-like	XP_015758905.1	Acropora digitifera	33.786	9	9	9800000
1493	1	XP_015758907.1	XP_015758907.1	PREDICTED beta-arrestin-1-like	XP_015758907.1	Acropora digitifera	45.211	9	9	48000000
1494	1	XP_015759024.1	XP_015759024.1	PREDICTED alcohol dehydrogenase	XP_015759024.1	Acropora digitifera	39.011	9	9	240000000
1495	1	XP_015759105.1	XP_015759105.1	PREDICTED LETM1 domain-containing protein LETM2, mitochondrial-like	XP_015759105.1	Acropora digitifera	62.035	9	9	13000000
1497	1	XP_015759457.1	XP_015759457.1	PREDICTED nucleolysin TIAR-like	XP_015759457.1	Acropora digitifera	38.985	9	9	46000000
1498	1	XP_015759470.1	XP_015759470.1	PREDICTED RRP12-like protein	XP_015759470.1	Acropora digitifera	98.824	9	9	6100000
1500	1	XP_015759636.1	XP_015759636.1	PREDICTED transmembrane protease serine 9-like	XP_015759636.1	Acropora digitifera	131.439	9	9	5700000
1501	1	XP_015759751.1	XP_015759751.1	PREDICTED tropomodulin-3-like	XP_015759751.1	Acropora digitifera	42.563	9	9	47000000
1502	3	XP_015759757.1;XP_015759758.1;XP_015759759.1	XP_015759757.1	PREDICTED selenium-binding protein 1-like	XP_015759757.1	Acropora digitifera	34.375	9	9	79000000
1503	1	XP_015759778.1	XP_015759778.1	PREDICTED proteasome subunit alpha type-6-like	XP_015759778.1	Acropora digitifera	25.247	9	9	120000000
1504	1	XP_015759779.1	XP_015759779.1	PREDICTED inositol hexakisphosphate kinase 1-like	XP_015759779.1	Acropora digitifera	51.488	9	9	1400000
1505	1	XP_015759810.1	XP_015759810.1	PREDICTED trichohyalin-like	XP_015759810.1	Acropora digitifera	93.022	9	9	3400000
1506	2	XP_015759826.1;XP_015759827.1	XP_015759826.1	PREDICTED peroxiredoxin-5, mitochondrial-like	XP_015759826.1	Acropora digitifera	20.035	9	9	44000000
1508	2	XP_015760088.1;XP_015777888.1	XP_015760088.1	PREDICTED serine/arginine-rich splicing factor 4-like	XP_015760088.1	Acropora digitifera	23.655	9	9	240000
1509	1	XP_015760417.1	XP_015760417.1	PREDICTED protein fem-1 homolog B-like	XP_015760417.1	Acropora digitifera	75.257	9	9	6600000
1510	1	XP_015760548.1	XP_015760548.1	PREDICTED LOW QUALITY PROTEIN leucine-rich repeat and guanylate kinase domain-containing protein-like	XP_015760548.1	Acropora digitifera	68.953	9	9	2100000
1511	1	XP_015760661.1	XP_015760661.1	PREDICTED sperm-tail PG-rich repeat-containing protein 2-like, partial	XP_015760661.1	Acropora digitifera	53.202	9	9	950000
1512	1	XP_015760744.1	XP_015760744.1	PREDICTED ELKS/Rab6-interacting/CAST family member 1-like	XP_015760744.1	Acropora digitifera	101.181	9	9	3100000
1513	1	XP_015760888.1	XP_015760888.1	PREDICTED calumenin-like, partial	XP_015760888.1	Acropora digitifera	21.271	9	9	98000000
1514	1	XP_015761093.1	XP_015761093.1	PREDICTED ZP domain-containing protein-like	XP_015761093.1	Acropora digitifera	37.276	9	9	420000000
1515	1	XP_015761209.1	XP_015761209.1	PREDICTED ankyrin repeat and KH domain-containing protein mask-like	XP_015761209.1	Acropora digitifera	123.384	9	9	4100000
1516	1	XP_015761328.1	XP_015761328.1	PREDICTED alpha-catulin-like	XP_015761328.1	Acropora digitifera	107.121	9	9	5700000
1517	1	XP_015761585.1	XP_015761585.1	PREDICTED histone-lysine N-methyltransferase, H3 lysine-79 specific-like	XP_015761585.1	Acropora digitifera	194.698	9	9	1800000
1518	1	XP_015761641.1	XP_015761641.1	PREDICTED dTDP-glucose 4,6-dehydratase-like	XP_015761641.1	Acropora digitifera	37.573	9	9	23000000
1519	1	XP_015761737.1	XP_015761737.1	PREDICTED leucine-rich repeat-containing protein 43-like	XP_015761737.1	Acropora digitifera	71.307	9	9	280000
1520	2	XP_015761795.1;XP_015761796.1	XP_015761795.1	PREDICTED poly(U)-specific endoribonuclease-like isoform X1	XP_015761795.1	Acropora digitifera	40.611	9	9	22000000
1522	1	XP_015761835.1	XP_015761835.1	PREDICTED LOW QUALITY PROTEIN IQ motif and SEC7 domain-containing protein 1-like	XP_015761835.1	Acropora digitifera	95.58	9	9	5000000
1523	2	XP_015761891.1;XP_015761892.1	XP_015761891.1	PREDICTED coadhesin-like isoform X1	XP_015761891.1	Acropora digitifera	64.255	9	9	41000000
1524	1	XP_015762213.1	XP_015762213.1	PREDICTED dapdiamide synthesis protein DdaC-like	XP_015762213.1	Acropora digitifera	45.722	9	9	75000000
1525	1	XP_015762467.1	XP_015762467.1	PREDICTED serine/threonine-protein kinase Chk2-like	XP_015762467.1	Acropora digitifera	57.728	9	9	12000000
1526	1	XP_015762587.1	XP_015762587.1	PREDICTED carnitine O-palmitoyltransferase 1, liver isoform-like	XP_015762587.1	Acropora digitifera	65.097	9	9	4900000
1527	1	XP_015762676.1	XP_015762676.1	PREDICTED testicular haploid expressed gene protein-like	XP_015762676.1	Acropora digitifera	31.65	9	9	7100000
1528	1	XP_015762713.1	XP_015762713.1	PREDICTED probable E3 ubiquitin-protein ligase HERC4	XP_015762713.1	Acropora digitifera	91.11	9	9	610000
1529	2	XP_015762785.1;XP_015765535.1	XP_015762785.1	PREDICTED signal recognition particle 54 kDa protein	XP_015762785.1	Acropora digitifera	41.882	9	9	19000000
1530	1	XP_015762816.1	XP_015762816.1	PREDICTED serine/threonine-protein phosphatase 4 regulatory subunit 4-like	XP_015762816.1	Acropora digitifera	55.326	9	9	650000
1531	1	XP_015763244.1	XP_015763244.1	PREDICTED protein FAN-like	XP_015763244.1	Acropora digitifera	114.107	9	9	3900000
1532	1	XP_015763397.1	XP_015763397.1	PREDICTED histone H1.0-like	XP_015763397.1	Acropora digitifera	21.538	9	9	82000000
1533	1	XP_015763505.1	XP_015763505.1	PREDICTED ras-related protein Rab-9B-like	XP_015763505.1	Acropora digitifera	23.023	9	9	19000000
1534	1	XP_015763542.1	XP_015763542.1	PREDICTED integrin-linked protein kinase-like	XP_015763542.1	Acropora digitifera	50.282	9	9	12000000
1535	1	XP_015763988.1	XP_015763988.1	PREDICTED dimethylglycine dehydrogenase, mitochondrial-like	XP_015763988.1	Acropora digitifera	53.203	9	9	51000000
1536	1	XP_015764151.1	XP_015764151.1	PREDICTED TBC1 domain family member 9-like	XP_015764151.1	Acropora digitifera	124.596	11	9	3200000
1537	1	XP_015764164.1	XP_015764164.1	PREDICTED U4/U6.U5 tri-snRNP-associated protein 2-like	XP_015764164.1	Acropora digitifera	48.986	9	9	5100000
1538	1	XP_015764219.1	XP_015764219.1	PREDICTED uncharacterized protein LOC107343166	XP_015764219.1	Acropora digitifera	47.122	9	9	1000000000
1539	1	XP_015764315.1	XP_015764315.1	PREDICTED ras-related protein Rab-38-like	XP_015764315.1	Acropora digitifera	25.614	10	9	12000000
1540	1	XP_015764473.1	XP_015764473.1	PREDICTED macrophage mannose receptor 1-like, partial	XP_015764473.1	Acropora digitifera	46.108	9	9	8200000
1541	1	XP_015764561.1	XP_015764561.1	PREDICTED signal recognition particle receptor subunit alpha-like	XP_015764561.1	Acropora digitifera	57.055	13	9	9700000
1542	1	XP_015764599.1	XP_015764599.1	PREDICTED aklaviketone reductase DauE-like	XP_015764599.1	Acropora digitifera	28.085	9	9	21000000
1543	1	XP_015764759.1	XP_015764759.1	PREDICTED manganese-transporting ATPase 13A1-like	XP_015764759.1	Acropora digitifera	134.08	13	9	4700000
1544	1	XP_015764866.1	XP_015764866.1	PREDICTED nuclear migration protein nudC-like	XP_015764866.1	Acropora digitifera	28.168	9	9	40000000
1545	1	XP_015764959.1	XP_015764959.1	PREDICTED synaptic vesicle membrane protein VAT-1 homolog	XP_015764959.1	Acropora digitifera	30.435	9	9	44000000
1546	1	XP_015765097.1	XP_015765097.1	PREDICTED uncharacterized protein LOC107344013	XP_015765097.1	Acropora digitifera	71.541	9	9	7400000
1547	1	XP_015765350.1	XP_015765350.1	PREDICTED 60S ribosomal protein L14-like, partial	XP_015765350.1	Acropora digitifera	15.73	9	9	200000000
1548	1	XP_015765581.1	XP_015765581.1	PREDICTED E3 ubiquitin-protein ligase RNF213-like	XP_015765581.1	Acropora digitifera	494.209	14	9	1200000
1549	1	XP_015765871.1	XP_015765871.1	PREDICTED GTP-binding protein 1-like	XP_015765871.1	Acropora digitifera	55.072	9	9	6000000
1550	1	XP_015765964.1	XP_015765964.1	PREDICTED ankyrin repeat domain-containing protein 45-like	XP_015765964.1	Acropora digitifera	25.963	9	9	1900000
1551	1	XP_015766108.1	XP_015766108.1	PREDICTED partitioning defective protein 3-like	XP_015766108.1	Acropora digitifera	136.453	9	9	3400000
1552	1	XP_015766204.1	XP_015766204.1	PREDICTED V-type proton ATPase subunit C-like	XP_015766204.1	Acropora digitifera	44.354	9	9	37000000
1553	1	XP_015766272.1	XP_015766272.1	PREDICTED serine/threonine-protein phosphatase 4 regulatory subunit 3-like	XP_015766272.1	Acropora digitifera	88.086	9	9	9100000
1554	1	XP_015766276.1	XP_015766276.1	PREDICTED serine/arginine repetitive matrix protein 1-like	XP_015766276.1	Acropora digitifera	100.722	9	9	2900000
1555	1	XP_015766532.1	XP_015766532.1	PREDICTED SHC-transforming protein 1-like	XP_015766532.1	Acropora digitifera	62.043	11	9	5500000
1556	1	XP_015766680.1	XP_015766680.1	PREDICTED alanine aminotransferase 2-like	XP_015766680.1	Acropora digitifera	52.408	9	9	38000000
1557	1	XP_015767153.1	XP_015767153.1	PREDICTED nuclear pore complex protein Nup85-like	XP_015767153.1	Acropora digitifera	67.091	9	9	1700000
1558	1	XP_015767190.1	XP_015767190.1	PREDICTED uncharacterized protein LOC107345956	XP_015767190.1	Acropora digitifera	69.25	9	9	19000000
1560	1	XP_015767359.1	XP_015767359.1	PREDICTED mitochondrial carnitine/acylcarnitine carrier protein-like	XP_015767359.1	Acropora digitifera	33.724	9	9	4600000
1561	1	XP_015767377.1	XP_015767377.1	PREDICTED prostaglandin E synthase 2-like	XP_015767377.1	Acropora digitifera	42.235	9	9	7900000
1562	1	XP_015767977.1	XP_015767977.1	PREDICTED PRKCA-binding protein-like	XP_015767977.1	Acropora digitifera	32.603	9	9	13000000
1563	1	XP_015768153.1	XP_015768153.1	PREDICTED LOW QUALITY PROTEIN cdc42-interacting protein 4 homolog	XP_015768153.1	Acropora digitifera	58.511	9	9	20000000
1564	1	XP_015768337.1	XP_015768337.1	PREDICTED probable 3',5'-cyclic phosphodiesterase pde-5	XP_015768337.1	Acropora digitifera	120.348	9	9	4300000
1565	1	XP_015768431.1	XP_015768431.1	PREDICTED dynein regulatory complex subunit 3-like	XP_015768431.1	Acropora digitifera	47.081	9	9	4100000
1566	1	XP_015768647.1	XP_015768647.1	PREDICTED LOW QUALITY PROTEIN zinc finger protein with KRAB and SCAN domains 7-like	XP_015768647.1	Acropora digitifera	112.832	9	9	6400000
1567	1	XP_015768675.1	XP_015768675.1	PREDICTED protein ERGIC-53-like	XP_015768675.1	Acropora digitifera	54.879	9	9	42000000
1568	1	XP_015769067.1	XP_015769067.1	PREDICTED A disintegrin and metalloproteinase with thrombospondin motifs 6-like, partial	XP_015769067.1	Acropora digitifera	93.069	9	9	9200000
1569	1	XP_015769164.1	XP_015769164.1	PREDICTED chloroplast stem-loop binding protein of 41 kDa b, chloroplastic-like	XP_015769164.1	Acropora digitifera	45.457	13	9	7600000
1570	1	XP_015769166.1	XP_015769166.1	PREDICTED galactoside 3(4)-L-fucosyltransferase-like	XP_015769166.1	Acropora digitifera	46.041	9	9	14000000
1571	1	XP_015769199.1	XP_015769199.1	PREDICTED protein dispatched homolog 1-like	XP_015769199.1	Acropora digitifera	105.472	9	9	680000
1572	1	XP_015769226.1	XP_015769226.1	PREDICTED serine/arginine-rich splicing factor 1-like	XP_015769226.1	Acropora digitifera	29.675	9	9	230000000
1573	1	XP_015769516.1	XP_015769516.1	PREDICTED serum paraoxonase/arylesterase 1-like	XP_015769516.1	Acropora digitifera	41.239	9	9	8300000
1574	1	XP_015769680.1	XP_015769680.1	PREDICTED cysteine desulfurase, mitochondrial-like	XP_015769680.1	Acropora digitifera	48.57	9	9	22000000
1575	1	XP_015769685.1	XP_015769685.1	PREDICTED protein AKTIP homolog	XP_015769685.1	Acropora digitifera	34.745	9	9	4500000
1576	1	XP_015769754.1	XP_015769754.1	PREDICTED alpha-aminoadipic semialdehyde dehydrogenase-like	XP_015769754.1	Acropora digitifera	49.57	10	9	81000000
1577	1	XP_015769764.1	XP_015769764.1	PREDICTED outer dynein arm protein 1-like	XP_015769764.1	Acropora digitifera	42.949	9	9	5700000
1578	1	XP_015770462.1	XP_015770462.1	PREDICTED uncharacterized protein LOC107348892	XP_015770462.1	Acropora digitifera	145.343	9	9	2300000
1579	1	XP_015770849.1	XP_015770849.1	PREDICTED vacuolar protein sorting-associated protein 45-like	XP_015770849.1	Acropora digitifera	46.794	9	9	18000000
1580	1	XP_015770899.1	XP_015770899.1	PREDICTED neuroplastin-like	XP_015770899.1	Acropora digitifera	48.65	11	9	64000000
1581	1	XP_015771274.1	XP_015771274.1	PREDICTED aldehyde dehydrogenase family 16 member A1-like	XP_015771274.1	Acropora digitifera	77.149	9	9	13000000
1582	1	XP_015771538.1	XP_015771538.1	PREDICTED failed axon connections homolog	XP_015771538.1	Acropora digitifera	46.752	9	9	190000000
1583	1	XP_015771741.1	XP_015771741.1	PREDICTED methionine adenosyltransferase 2 subunit beta-like	XP_015771741.1	Acropora digitifera	34.712	9	9	30000000
1584	1	XP_015771839.1	XP_015771839.1	PREDICTED lymphoid-specific helicase-like	XP_015771839.1	Acropora digitifera	68.411	9	9	1400000
1585	1	XP_015772085.1	XP_015772085.1	PREDICTED beta-catenin-like protein 1	XP_015772085.1	Acropora digitifera	63.21	9	9	6200000
1586	1	XP_015772099.1	XP_015772099.1	PREDICTED guanine nucleotide-binding protein subunit alpha-12-like	XP_015772099.1	Acropora digitifera	42.058	9	9	26000000
1587	1	XP_015772163.1	XP_015772163.1	PREDICTED LOW QUALITY PROTEIN ATP-dependent RNA helicase HAS1-like	XP_015772163.1	Acropora digitifera	64.115	14	9	13000000
1588	1	XP_015772214.1	XP_015772214.1	PREDICTED ADP-ribosylation factor-like protein 6	XP_015772214.1	Acropora digitifera	20.756	9	9	5400000
1589	1	XP_015772472.1	XP_015772472.1	PREDICTED spermatogenesis-associated protein 6-like	XP_015772472.1	Acropora digitifera	36.542	10	9	31000000
1590	1	XP_015772575.1	XP_015772575.1	PREDICTED uncharacterized protein LOC107350837	XP_015772575.1	Acropora digitifera	25.207	9	9	83000000
1591	1	XP_015772688.1	XP_015772688.1	PREDICTED uncharacterized protein LOC107350938	XP_015772688.1	Acropora digitifera	114.537	9	9	4300000
1592	1	XP_015772900.1	XP_015772900.1	PREDICTED sodium/calcium exchanger 3-like	XP_015772900.1	Acropora digitifera	88.131	9	9	750000
1593	1	XP_015772971.1	XP_015772971.1	PREDICTED LOW QUALITY PROTEIN THO complex subunit 2-like	XP_015772971.1	Acropora digitifera	150.821	16	9	9700000
1594	1	XP_015773071.1	XP_015773071.1	PREDICTED vacuolar protein sorting-associated protein 33B-like	XP_015773071.1	Acropora digitifera	63.583	9	9	5100000
1595	1	XP_015773289.1	XP_015773289.1	PREDICTED microtubule-actin cross-linking factor 1-like	XP_015773289.1	Acropora digitifera	45.063	9	9	8900000
1596	1	XP_015773298.1	XP_015773298.1	PREDICTED lysosome membrane protein 2-like	XP_015773298.1	Acropora digitifera	58.715	9	9	25000000
1597	1	XP_015773302.1	XP_015773302.1	PREDICTED CCR4-NOT transcription complex subunit 10-like	XP_015773302.1	Acropora digitifera	69.88	9	9	9200000
1598	1	XP_015773373.1	XP_015773373.1	PREDICTED centrosomal protein of 76 kDa-like	XP_015773373.1	Acropora digitifera	68.398	9	9	230000
1599	1	XP_015773532.1	XP_015773532.1	PREDICTED intraflagellar transport protein 22 homolog	XP_015773532.1	Acropora digitifera	25.78	9	9	3700000
1600	1	XP_015773622.1	XP_015773622.1	PREDICTED RNA-binding protein MEX3B-like	XP_015773622.1	Acropora digitifera	55.239	9	9	12000000
1602	2	XP_015774004.1;XP_015774011.1	XP_015774004.1	PREDICTED flocculation protein FLO11-like	XP_015774004.1	Acropora digitifera	107.103	9	9	2100000
1603	1	XP_015774032.1	XP_015774032.1	PREDICTED 2,4-dienoyl-CoA reductase, mitochondrial-like	XP_015774032.1	Acropora digitifera	35.215	9	9	18000000
1604	1	XP_015774111.1	XP_015774111.1	PREDICTED GTPAMP phosphotransferase AK3, mitochondrial-like	XP_015774111.1	Acropora digitifera	31.108	9	9	10000000
1605	1	XP_015774527.1	XP_015774527.1	PREDICTED U4/U6 small nuclear ribonucleoprotein Prp3-like	XP_015774527.1	Acropora digitifera	73.073	9	9	29000000
1606	1	XP_015774583.1	XP_015774583.1	PREDICTED ARF GTPase-activating protein GIT1-like	XP_015774583.1	Acropora digitifera	81.921	13	9	11000000
1607	1	XP_015774584.1	XP_015774584.1	PREDICTED ankyrin repeat domain-containing protein 13D-like	XP_015774584.1	Acropora digitifera	62.775	11	9	5500000
1608	2	XP_015774977.1;XP_015774978.1	XP_015774977.1	PREDICTED translation initiation factor eIF-2B subunit epsilon-like isoform X1	XP_015774977.1	Acropora digitifera	80.115	9	9	18000000
1609	1	XP_015775040.1	XP_015775040.1	PREDICTED putative gamma-glutamyltransferase YwrD	XP_015775040.1	Acropora digitifera	59.79	9	9	12000000
1610	1	XP_015775048.1	XP_015775048.1	PREDICTED FMN-dependent NADH-azoreductase-like	XP_015775048.1	Acropora digitifera	29.418	9	9	7400000
1611	1	XP_015775081.1	XP_015775081.1	PREDICTED laminin subunit alpha-3-like	XP_015775081.1	Acropora digitifera	192.157	9	9	8700000
1612	1	XP_015775271.1	XP_015775271.1	PREDICTED glutaredoxin-3-like	XP_015775271.1	Acropora digitifera	31.019	9	9	34000000
1613	2	XP_015775281.1;XP_015775282.1	XP_015775281.1	PREDICTED stress-70 protein, mitochondrial-like	XP_015775281.1	Acropora digitifera	21.543	9	9	170000000
1614	4	XP_015775285.1;XP_015775286.1;XP_015775288.1;XP_015775289.1	XP_015775285.1	PREDICTED poly(U)-binding-splicing factor PUF60-like	XP_015775285.1	Acropora digitifera	61.434	9	9	31000000
1615	1	XP_015775616.1	XP_015775616.1	PREDICTED parafibromin-like	XP_015775616.1	Acropora digitifera	38.7	9	9	11000000
1616	1	XP_015776075.1	XP_015776075.1	PREDICTED calcium uptake protein 1 homolog, mitochondrial-like	XP_015776075.1	Acropora digitifera	35.401	9	9	2700000
1617	2	XP_015776149.1;XP_015776219.1	XP_015776149.1	PREDICTED protein FAM135B-like isoform X1	XP_015776149.1	Acropora digitifera	50.827	9	9	3900000
1618	1	XP_015776574.1	XP_015776574.1	PREDICTED 28S ribosomal protein S5, mitochondrial-like	XP_015776574.1	Acropora digitifera	38.226	9	9	10000000
1619	1	XP_015776668.1	XP_015776668.1	PREDICTED D-3-phosphoglycerate dehydrogenase-like	XP_015776668.1	Acropora digitifera	54.328	12	9	88000000
1620	1	XP_015776866.1	XP_015776866.1	PREDICTED adenylate kinase 7-like	XP_015776866.1	Acropora digitifera	72.859	20	9	6600000
1621	1	XP_015777065.1	XP_015777065.1	PREDICTED ER degradation-enhancing alpha-mannosidase-like protein 3	XP_015777065.1	Acropora digitifera	107.753	9	9	3100000
1622	1	XP_015777117.1	XP_015777117.1	PREDICTED TLD domain-containing protein 1-like	XP_015777117.1	Acropora digitifera	52.455	9	9	6200000
1624	1	XP_015777483.1	XP_015777483.1	PREDICTED sodium channel and clathrin linker 1-like	XP_015777483.1	Acropora digitifera	71.753	17	9	2800000
1625	1	XP_015777999.1	XP_015777999.1	PREDICTED pyruvate dehydrogenase E1 component subunit beta, mitochondrial-like	XP_015777999.1	Acropora digitifera	39.023	9	9	22000000
1626	3	XP_015778057.1;XP_015778058.1;XP_015778060.1	XP_015778057.1	PREDICTED zinc metalloproteinase nas-13-like	XP_015778057.1	Acropora digitifera	48.922	9	9	5400000
1627	1	XP_015778232.1	XP_015778232.1	PREDICTED zinc finger RNA-binding protein-like	XP_015778232.1	Acropora digitifera	43.215	11	9	37000000
1628	1	XP_015778243.1	XP_015778243.1	PREDICTED importin subunit alpha-1-like	XP_015778243.1	Acropora digitifera	94.878	9	9	11000000
1629	1	XP_015778261.1	XP_015778261.1	PREDICTED tetratricopeptide repeat protein 30A-like	XP_015778261.1	Acropora digitifera	47.489	9	9	10000000
1630	1	XP_015778476.1	XP_015778476.1	PREDICTED enkurin-like	XP_015778476.1	Acropora digitifera	30.667	9	9	2200000
1631	1	XP_015778493.1	XP_015778493.1	PREDICTED protein singed-like	XP_015778493.1	Acropora digitifera	47.816	9	9	65000000
1632	1	XP_015778856.1	XP_015778856.1	PREDICTED LOW QUALITY PROTEIN adenylate cyclase type 5-like	XP_015778856.1	Acropora digitifera	126.583	9	9	5900000
1633	1	XP_015778982.1	XP_015778982.1	PREDICTED L-asparaginase-like	XP_015778982.1	Acropora digitifera	61.795	9	9	1400000
1634	1	XP_015779166.1	XP_015779166.1	PREDICTED RNA-binding protein 25-like	XP_015779166.1	Acropora digitifera	84.375	9	9	27000000
1635	1	XP_015779169.1	XP_015779169.1	PREDICTED LOW QUALITY PROTEIN E3 ubiquitin-protein ligase UBR2-like	XP_015779169.1	Acropora digitifera	161.134	9	9	1400000
1636	5	XP_015779322.1;XP_015779323.1;XP_015779324.1;XP_015779325.1;XP_015779326.1	XP_015779322.1	PREDICTED POC1 centriolar protein homolog A-like isoform X1	XP_015779322.1	Acropora digitifera	51.716	9	9	840000
1637	1	XP_015779469.1	XP_015779469.1	PREDICTED cilia- and flagella-associated protein 45-like	XP_015779469.1	Acropora digitifera	36.776	9	9	3500000
1638	1	XP_015779609.1	XP_015779609.1	PREDICTED serine/threonine-protein kinase 3-like	XP_015779609.1	Acropora digitifera	55.414	9	9	9500000
1639	1	XP_015779617.1	XP_015779617.1	PREDICTED cytochrome b5 domain-containing protein 1-like	XP_015779617.1	Acropora digitifera	23.798	9	9	2100000
1640	1	XP_015779631.1	XP_015779631.1	PREDICTED eukaryotic translation initiation factor 5B-like	XP_015779631.1	Acropora digitifera	22.997	9	9	43000000
1642	1	XP_015780152.1	XP_015780152.1	PREDICTED copine-3-like	XP_015780152.1	Acropora digitifera	50.583	9	9	11000000
1643	1	XP_015780202.1	XP_015780202.1	PREDICTED long-chain-fatty-acid--CoA ligase 1-like	XP_015780202.1	Acropora digitifera	87.163	18	9	55000000
1644	1	XP_015780224.1	XP_015780224.1	PREDICTED NADH dehydrogenase	XP_015780224.1	Acropora digitifera	29.119	9	9	56000000
1645	1	XP_015780230.1	XP_015780230.1	PREDICTED septin-7-like	XP_015780230.1	Acropora digitifera	51.652	9	9	15000000
1646	1	XP_015780270.1	XP_015780270.1	PREDICTED LOW QUALITY PROTEIN probable actin-related protein 2/3 complex subunit 2	XP_015780270.1	Acropora digitifera	26.48	9	9	87000000
1647	1	XP_015780323.1	XP_015780323.1	PREDICTED lon protease homolog 2, peroxisomal-like	XP_015780323.1	Acropora digitifera	97.279	9	9	7500000
1648	1	XP_015780894.1	XP_015780894.1	PREDICTED peptidyl-prolyl cis-trans isomerase 1-like	XP_015780894.1	Acropora digitifera	17.386	9	9	660000000
1649	2	ARA71563.1;XP_015757390.1	ARA71563.1	zona pellucida domain-containing protein, partial	ARA71563.1	Acropora digitifera	40.319	8	8	760000000
1650	2	XP_015747181.1;XP_015747189.1	XP_015747181.1	PREDICTED proteasome subunit beta type-5-like isoform X1	XP_015747181.1	Acropora digitifera	30.979	8	8	64000000
1651	1	XP_015747219.1	XP_015747219.1	PREDICTED sulfhydryl oxidase 1-like	XP_015747219.1	Acropora digitifera	64.304	8	8	5100000
1652	1	XP_015747288.1	XP_015747288.1	PREDICTED uncharacterized protein LOC107327050	XP_015747288.1	Acropora digitifera	33.873	8	8	11000000
1653	1	XP_015747368.1	XP_015747368.1	PREDICTED polypeptide N-acetylgalactosaminyltransferase 2-like	XP_015747368.1	Acropora digitifera	57.781	8	8	5000000
1654	1	XP_015747569.1	XP_015747569.1	PREDICTED acetyl-coenzyme A synthetase 2-like, mitochondrial	XP_015747569.1	Acropora digitifera	72.79	8	8	7500000
1655	1	XP_015747638.1	XP_015747638.1	PREDICTED serine/threonine-protein kinase VRK1-like	XP_015747638.1	Acropora digitifera	44.423	11	8	9200000
1656	1	XP_015747643.1	XP_015747643.1	PREDICTED LOW QUALITY PROTEIN protein SZT2-like	XP_015747643.1	Acropora digitifera	433.067	8	8	1900000
1657	1	XP_015747877.1	XP_015747877.1	PREDICTED aldehyde dehydrogenase, mitochondrial-like	XP_015747877.1	Acropora digitifera	27.579	8	8	260000000
1658	1	XP_015747920.1	XP_015747920.1	PREDICTED nucleoporin seh1-like	XP_015747920.1	Acropora digitifera	31.396	8	8	9200000
1659	1	XP_015748138.1	XP_015748138.1	PREDICTED alpha-soluble NSF attachment protein-like	XP_015748138.1	Acropora digitifera	28.757	8	8	32000000
1660	2	XP_015748404.1;XP_015748411.1	XP_015748404.1	PREDICTED spermatogenesis-associated protein 6-like isoform X1	XP_015748404.1	Acropora digitifera	52.856	8	8	3600000
1661	1	XP_015748425.1	XP_015748425.1	PREDICTED serine/arginine repetitive matrix protein 1-like	XP_015748425.1	Acropora digitifera	29.342	8	8	37000000
1662	1	XP_015748589.1	XP_015748589.1	PREDICTED TNFAIP3-interacting protein 1-like	XP_015748589.1	Acropora digitifera	85.367	8	8	3500000
1663	1	XP_015748698.1	XP_015748698.1	PREDICTED uncharacterized methyltransferase Mb3374-like	XP_015748698.1	Acropora digitifera	30.573	8	8	6000000
1664	1	XP_015748748.1	XP_015748748.1	PREDICTED RNA polymerase-associated protein CTR9 homolog	XP_015748748.1	Acropora digitifera	103.556	15	8	11000000
1665	1	XP_015748766.1	XP_015748766.1	PREDICTED lysosome membrane protein 2-like	XP_015748766.1	Acropora digitifera	54.126	8	8	14000000
1666	1	XP_015748767.1	XP_015748767.1	PREDICTED nocturnin-like, partial	XP_015748767.1	Acropora digitifera	36.426	8	8	4200000
1667	1	XP_015748795.1	XP_015748795.1	PREDICTED catenin alpha-2-like	XP_015748795.1	Acropora digitifera	134.995	22	8	41000000
1668	1	XP_015749157.1	XP_015749157.1	PREDICTED kinesin heavy chain isoform 5C-like	XP_015749157.1	Acropora digitifera	99.444	14	8	13000000
1669	1	XP_015749423.1	XP_015749423.1	PREDICTED cytoskeleton-associated protein 5-like	XP_015749423.1	Acropora digitifera	99.322	8	8	8900000
1670	1	XP_015749432.1	XP_015749432.1	PREDICTED tetratricopeptide repeat protein 25-like	XP_015749432.1	Acropora digitifera	52.183	15	8	4000000
1671	1	XP_015750091.1	XP_015750091.1	PREDICTED LOW QUALITY PROTEIN cilia- and flagella-associated protein 74-like, partial	XP_015750091.1	Acropora digitifera	160.787	22	8	1700000
1672	2	XP_015750302.1;XP_015753159.1	XP_015750302.1	PREDICTED LOW QUALITY PROTEIN argininosuccinate synthase-like	XP_015750302.1	Acropora digitifera	44.921	8	8	140000000
1673	2	XP_015750449.1;XP_015776618.1	XP_015750449.1	PREDICTED FK506-binding protein 2-like	XP_015750449.1	Acropora digitifera	23.425	8	8	220000000
1674	1	XP_015750629.1	XP_015750629.1	PREDICTED protein lethal(2) giant larvae-like, partial	XP_015750629.1	Acropora digitifera	64.67	8	8	130000000
1675	1	XP_015750909.1	XP_015750909.1	PREDICTED LOW QUALITY PROTEIN probable C-mannosyltransferase DPY19L1	XP_015750909.1	Acropora digitifera	81.101	8	8	4500000
1676	1	XP_015750958.1	XP_015750958.1	PREDICTED N-chimaerin-like	XP_015750958.1	Acropora digitifera	57.149	8	8	8500000
1677	1	XP_015751006.1	XP_015751006.1	PREDICTED mitogen-activated protein kinase kinase kinase MLT-like	XP_015751006.1	Acropora digitifera	98.56	8	8	2100000
1678	1	XP_015751062.1	XP_015751062.1	PREDICTED dnaJ homolog subfamily C member 10-like	XP_015751062.1	Acropora digitifera	75.373	8	8	6800000
1679	1	XP_015751080.1	XP_015751080.1	PREDICTED sushi, von Willebrand factor type A, EGF and pentraxin domain-containing protein 1-like	XP_015751080.1	Acropora digitifera	47.231	8	8	86000000
1680	1	XP_015751098.1	XP_015751098.1	PREDICTED succinate-semialdehyde dehydrogenase, mitochondrial-like	XP_015751098.1	Acropora digitifera	39.071	8	8	8700000
1681	1	XP_015751110.1	XP_015751110.1	PREDICTED neuralized-like protein 4	XP_015751110.1	Acropora digitifera	24.601	8	8	450000
1682	1	XP_015751185.1	XP_015751185.1	PREDICTED COMM domain-containing protein 8-like	XP_015751185.1	Acropora digitifera	21.896	8	8	16000000
1683	1	XP_015751192.1	XP_015751192.1	PREDICTED tRNA-splicing ligase RtcB homolog	XP_015751192.1	Acropora digitifera	48.358	11	8	9700000
1684	1	XP_015751201.1	XP_015751201.1	PREDICTED ADP-ribosylation factor-like protein 8B-A	XP_015751201.1	Acropora digitifera	21.017	8	8	53000000
1685	1	XP_015751317.1	XP_015751317.1	PREDICTED uncharacterized protein LOC107331259	XP_015751317.1	Acropora digitifera	63.034	8	8	1200000
1686	1	XP_015751415.1	XP_015751415.1	PREDICTED la-related protein 6-like	XP_015751415.1	Acropora digitifera	50.327	8	8	24000000
1687	1	XP_015751444.1	XP_015751444.1	PREDICTED cocaine esterase-like	XP_015751444.1	Acropora digitifera	79.109	8	8	8700000
1688	3	XP_015751455.1;XP_015751456.1;XP_015751457.1	XP_015751455.1	PREDICTED dehydrogenase/reductase SDR family member 7-like isoform X1	XP_015751455.1	Acropora digitifera	36.343	8	8	16000000
1689	1	XP_015751532.1	XP_015751532.1	PREDICTED protein kinase C-binding protein NELL2-like	XP_015751532.1	Acropora digitifera	51.45	11	8	18000000
1690	1	XP_015751664.1	XP_015751664.1	PREDICTED syntaxin-16-like	XP_015751664.1	Acropora digitifera	32.611	8	8	11000000
1691	3	XP_015751742.1;XP_015751743.1;XP_015751744.1	XP_015751742.1	PREDICTED hornerin-like isoform X1	XP_015751742.1	Acropora digitifera	152.351	8	8	11000000
1692	1	XP_015751759.1	XP_015751759.1	PREDICTED nuclear ubiquitous casein and cyclin-dependent kinase substrate 1-like	XP_015751759.1	Acropora digitifera	45.029	8	8	7200000
1693	1	XP_015751787.1	XP_015751787.1	PREDICTED methylcrotonoyl-CoA carboxylase beta chain, mitochondrial-like	XP_015751787.1	Acropora digitifera	50.462	15	8	13000000
1694	1	XP_015751846.1	XP_015751846.1	PREDICTED carbonyl reductase	XP_015751846.1	Acropora digitifera	29.876	8	8	140000000
1695	2	XP_015752098.1;XP_015752099.1	XP_015752098.1	PREDICTED uncharacterized protein LOC107331919	XP_015752098.1	Acropora digitifera	106.063	8	8	2500000
1697	1	XP_015752235.1	XP_015752235.1	PREDICTED LOW QUALITY PROTEIN cyclin-dependent kinase 12-like	XP_015752235.1	Acropora digitifera	128.578	8	8	4500000
1698	1	XP_015752296.1	XP_015752296.1	PREDICTED armadillo repeat-containing protein 3-like	XP_015752296.1	Acropora digitifera	74.106	12	8	1800000
1699	1	XP_015752335.1	XP_015752335.1	PREDICTED transmembrane 9 superfamily member 2-like	XP_015752335.1	Acropora digitifera	56.673	9	8	45000000
1700	1	XP_015752517.1	XP_015752517.1	PREDICTED nuclear pore complex protein Nup50-like	XP_015752517.1	Acropora digitifera	41.012	8	8	5400000
1701	1	XP_015752609.1	XP_015752609.1	PREDICTED elastin-like	XP_015752609.1	Acropora digitifera	136.903	8	8	30000000
1702	1	XP_015752641.1	XP_015752641.1	PREDICTED uncharacterized protein LOC107332423	XP_015752641.1	Acropora digitifera	121.32	8	8	2500000
1703	1	XP_015752805.1	XP_015752805.1	PREDICTED calcium-binding protein 39-like	XP_015752805.1	Acropora digitifera	32.772	8	8	21000000
1704	1	XP_015752926.1	XP_015752926.1	PREDICTED transcriptional regulator ATRX-like	XP_015752926.1	Acropora digitifera	186.216	8	8	2600000
1705	1	XP_015752971.1	XP_015752971.1	PREDICTED uncharacterized protein LOC107332703, partial	XP_015752971.1	Acropora digitifera	99.955	8	8	4200000
1706	1	XP_015753384.1	XP_015753384.1	PREDICTED glypican-4-like	XP_015753384.1	Acropora digitifera	58.102	8	8	13000000
1707	1	XP_015753477.1	XP_015753477.1	PREDICTED 4-hydroxyphenylpyruvate dioxygenase-like protein	XP_015753477.1	Acropora digitifera	44.927	8	8	3700000
1708	2	XP_015753558.1;XP_015771665.1	XP_015753558.1	PREDICTED 26S proteasome non-ATPase regulatory subunit 2-like	XP_015753558.1	Acropora digitifera	18.548	8	8	41000000
1710	1	XP_015753710.1	XP_015753710.1	PREDICTED copine-9-like	XP_015753710.1	Acropora digitifera	60.693	8	8	4700000
1711	1	XP_015753720.1	XP_015753720.1	PREDICTED zinc finger ZZ-type and EF-hand domain-containing protein 1-like	XP_015753720.1	Acropora digitifera	95.84	14	8	1000000
1712	1	XP_015753752.1	XP_015753752.1	PREDICTED uncharacterized protein LOC107333448	XP_015753752.1	Acropora digitifera	75.216	8	8	3200000
1713	1	XP_015753848.1	XP_015753848.1	PREDICTED helicase SKI2W-like	XP_015753848.1	Acropora digitifera	91.705	11	8	3900000
1714	1	XP_015753942.1	XP_015753942.1	PREDICTED cilia- and flagella-associated protein 44-like isoform X1	XP_015753942.1	Acropora digitifera	213.678	47	8	3300000
1715	1	XP_015753982.1	XP_015753982.1	PREDICTED probable sodium/potassium-transporting ATPase subunit beta-3	XP_015753982.1	Acropora digitifera	31.686	8	8	230000000
1716	1	XP_015754000.1	XP_015754000.1	PREDICTED lysine-specific demethylase 8-like	XP_015754000.1	Acropora digitifera	47.227	8	8	3600000
1717	1	XP_015754062.1	XP_015754062.1	PREDICTED uncharacterized protein LOC107333724	XP_015754062.1	Acropora digitifera	160.481	14	8	6200000
1718	1	XP_015754182.1	XP_015754182.1	PREDICTED uncharacterized protein LOC107333825	XP_015754182.1	Acropora digitifera	65.337	8	8	5100000
1719	1	XP_015754207.1	XP_015754207.1	PREDICTED uncharacterized protein LOC107333858	XP_015754207.1	Acropora digitifera	64.256	8	8	3000000
1720	1	XP_015754523.1	XP_015754523.1	PREDICTED DBH-like monooxygenase protein 1	XP_015754523.1	Acropora digitifera	43.442	8	8	7800000
1721	1	XP_015754581.1	XP_015754581.1	PREDICTED NAD kinase-like	XP_015754581.1	Acropora digitifera	45.52	8	8	3900000
1722	1	XP_015754584.1	XP_015754584.1	PREDICTED uncharacterized protein LOC107334177 isoform X1	XP_015754584.1	Acropora digitifera	17.596	10	8	13000000
1723	1	XP_015754675.1	XP_015754675.1	PREDICTED universal stress protein Slr1101-like	XP_015754675.1	Acropora digitifera	16.673	8	8	79000000
1724	1	XP_015754692.1	XP_015754692.1	PREDICTED homer protein homolog 2-like	XP_015754692.1	Acropora digitifera	43.986	8	8	9700000
1725	1	XP_015754743.1	XP_015754743.1	PREDICTED transcription initiation factor TFIID subunit 2-like	XP_015754743.1	Acropora digitifera	126.561	8	8	2900000
1726	1	XP_015754896.1	XP_015754896.1	PREDICTED acetoacetyl-CoA synthetase-like	XP_015754896.1	Acropora digitifera	69.131	8	8	8900000
1727	1	XP_015754934.1	XP_015754934.1	PREDICTED extracellular signal-regulated kinase 2-like	XP_015754934.1	Acropora digitifera	61.417	8	8	980000
1728	1	XP_015755181.1	XP_015755181.1	PREDICTED SURP and G-patch domain-containing protein 1-like	XP_015755181.1	Acropora digitifera	46.468	8	8	6900000
1729	1	XP_015755192.1	XP_015755192.1	PREDICTED uncharacterized protein LOC107334735	XP_015755192.1	Acropora digitifera	49.204	8	8	60000000
1730	1	XP_015755286.1	XP_015755286.1	PREDICTED nuclear pore complex protein Nup214-like	XP_015755286.1	Acropora digitifera	60.355	8	8	3900000
1731	1	XP_015755295.1	XP_015755295.1	PREDICTED protein arginine N-methyltransferase 1-like	XP_015755295.1	Acropora digitifera	39.249	8	8	13000000
1732	2	XP_015755503.1;XP_015755504.1	XP_015755503.1	PREDICTED epidermal growth factor receptor substrate 15-like 1 isoform X1	XP_015755503.1	Acropora digitifera	65.644	8	8	12000000
1733	1	XP_015755885.1	XP_015755885.1	PREDICTED 14-3-3 protein beta/alpha-1-like isoform X1	XP_015755885.1	Acropora digitifera	29.526	10	8	130000000
1734	1	XP_015756068.1	XP_015756068.1	PREDICTED proteasomal ATPase-associated factor 1-like	XP_015756068.1	Acropora digitifera	41.94	8	8	2100000
1735	1	XP_015756150.1	XP_015756150.1	PREDICTED sestrin-1-like	XP_015756150.1	Acropora digitifera	54.96	8	8	6900000
1736	1	XP_015756156.1	XP_015756156.1	PREDICTED ubiquinone biosynthesis O-methyltransferase, mitochondrial-like	XP_015756156.1	Acropora digitifera	26.954	8	8	2200000
1737	1	XP_015756353.1	XP_015756353.1	PREDICTED phosphatidylinositol 4-phosphate 3-kinase C2 domain-containing subunit beta-like	XP_015756353.1	Acropora digitifera	185.2	8	8	2500000
1738	1	XP_015756422.1	XP_015756422.1	PREDICTED nascent polypeptide-associated complex subunit alpha, muscle-specific form-like	XP_015756422.1	Acropora digitifera	71.221	8	8	13000000
1739	1	XP_015756549.1	XP_015756549.1	PREDICTED trifunctional enzyme subunit beta, mitochondrial-like	XP_015756549.1	Acropora digitifera	35.013	8	8	170000000
1740	1	XP_015756551.1	XP_015756551.1	PREDICTED uncharacterized protein LOC107336009	XP_015756551.1	Acropora digitifera	53.346	8	8	6900000
1741	1	XP_015756555.1	XP_015756555.1	PREDICTED serine hydroxymethyltransferase, mitochondrial-like	XP_015756555.1	Acropora digitifera	41.458	10	8	22000000
1742	1	XP_015756606.1	XP_015756606.1	PREDICTED DNA replication licensing factor mcm7-B-like	XP_015756606.1	Acropora digitifera	62.96	8	8	4700000
1743	1	XP_015756954.1	XP_015756954.1	PREDICTED NGFI-A-binding protein 1-like	XP_015756954.1	Acropora digitifera	59.664	8	8	20000000
1744	1	XP_015757013.1	XP_015757013.1	PREDICTED L-galactose dehydrogenase-like	XP_015757013.1	Acropora digitifera	38.611	8	8	11000000
1745	1	XP_015757023.1	XP_015757023.1	PREDICTED RAD50-interacting protein 1-like	XP_015757023.1	Acropora digitifera	87.271	9	8	3400000
1746	1	XP_015757102.1	XP_015757102.1	PREDICTED protein asunder homolog	XP_015757102.1	Acropora digitifera	73.616	8	8	2500000
1747	1	XP_015757125.1	XP_015757125.1	PREDICTED actin-related protein 3-like	XP_015757125.1	Acropora digitifera	35.677	8	8	9900000
1748	1	XP_015757205.1	XP_015757205.1	PREDICTED cytosolic Fe-S cluster assembly factor narfl-like	XP_015757205.1	Acropora digitifera	43.67	8	8	6600000
1750	1	XP_015757259.1	XP_015757259.1	PREDICTED AT-rich interactive domain-containing protein 2-like	XP_015757259.1	Acropora digitifera	200.034	8	8	4400000
1751	2	XP_015757378.1;XP_015757379.1	XP_015757378.1	PREDICTED dynactin subunit 4-like isoform X1	XP_015757378.1	Acropora digitifera	54.026	8	8	6000000
1752	1	XP_015757445.1	XP_015757445.1	PREDICTED GPI transamidase component PIG-S-like	XP_015757445.1	Acropora digitifera	62.575	8	8	3900000
1753	1	XP_015757637.1	XP_015757637.1	PREDICTED splicing factor 3A subunit 2-like	XP_015757637.1	Acropora digitifera	29.715	8	8	13000000
1754	1	XP_015757658.1	XP_015757658.1	PREDICTED UPF0469 protein KIAA0907 homolog	XP_015757658.1	Acropora digitifera	73.869	8	8	4300000
1755	1	XP_015757747.1	XP_015757747.1	PREDICTED pescadillo homolog	XP_015757747.1	Acropora digitifera	41.313	8	8	6700000
1756	1	XP_015757810.1	XP_015757810.1	PREDICTED Niemann-Pick C1 protein-like	XP_015757810.1	Acropora digitifera	50.162	8	8	15000000
1757	1	XP_015757823.1	XP_015757823.1	PREDICTED uncharacterized protein LOC107337226	XP_015757823.1	Acropora digitifera	39.408	8	8	60000000
1758	1	XP_015758015.1	XP_015758015.1	PREDICTED L-lactate dehydrogenase B chain-like	XP_015758015.1	Acropora digitifera	32.986	8	8	66000000
1759	1	XP_015758029.1	XP_015758029.1	PREDICTED U3 small nucleolar RNA-associated protein 18 homolog	XP_015758029.1	Acropora digitifera	50.409	11	8	4000000
1761	1	XP_015758242.1	XP_015758242.1	PREDICTED WAS protein family homolog 1-like	XP_015758242.1	Acropora digitifera	49.297	8	8	8000000
1762	1	XP_015758248.1	XP_015758248.1	PREDICTED complex I intermediate-associated protein 30, mitochondrial-like	XP_015758248.1	Acropora digitifera	27.04	8	8	4400000
1763	1	XP_015758266.1	XP_015758266.1	PREDICTED reticulon-1-A-like	XP_015758266.1	Acropora digitifera	32.416	8	8	240000000
1764	1	XP_015758341.1	XP_015758341.1	PREDICTED dipeptidyl peptidase 3-like	XP_015758341.1	Acropora digitifera	93.7	10	8	13000000
1765	1	XP_015758401.1	XP_015758401.1	PREDICTED 4-hydroxybutyrate coenzyme A transferase-like	XP_015758401.1	Acropora digitifera	42.811	10	8	6100000
1766	1	XP_015758488.1	XP_015758488.1	PREDICTED SH3 and PX domain-containing protein 2B-like	XP_015758488.1	Acropora digitifera	134.971	8	8	5700000
1767	1	XP_015758510.1	XP_015758510.1	PREDICTED vicilin-like seed storage protein At2g18540	XP_015758510.1	Acropora digitifera	34.573	8	8	650000
1768	1	XP_015758522.1	XP_015758522.1	PREDICTED uncharacterized protein LOC107337799	XP_015758522.1	Acropora digitifera	66.719	8	8	7700000
1769	1	XP_015758543.1	XP_015758543.1	PREDICTED nicotinamide/nicotinic acid mononucleotide adenylyltransferase 1-like	XP_015758543.1	Acropora digitifera	25.781	8	8	18000000
1770	1	XP_015758736.1	XP_015758736.1	PREDICTED unconventional myosin-Ic-like	XP_015758736.1	Acropora digitifera	26.437	8	8	4900000
1771	1	XP_015758994.1	XP_015758994.1	PREDICTED phospholipase D3-like	XP_015758994.1	Acropora digitifera	51.392	8	8	38000000
1772	1	XP_015759478.1	XP_015759478.1	PREDICTED repressed by EFG1 protein 1-like	XP_015759478.1	Acropora digitifera	47.556	8	8	15000000
1773	1	XP_015759784.1	XP_015759784.1	PREDICTED LETM1 domain-containing protein 1-like	XP_015759784.1	Acropora digitifera	38.552	8	8	2100000
1774	1	XP_015759807.1	XP_015759807.1	PREDICTED 40S ribosomal protein S2-like	XP_015759807.1	Acropora digitifera	21.451	8	8	68000000
1775	1	XP_015759953.1	XP_015759953.1	PREDICTED uncharacterized protein LOC107339207	XP_015759953.1	Acropora digitifera	170.714	8	8	2400000
1776	2	XP_015760001.1;XP_015760002.1	XP_015760001.1	PREDICTED uncharacterized protein LOC107339252 isoform X1	XP_015760001.1	Acropora digitifera	57.112	8	8	4300000
1777	1	XP_015760004.1	XP_015760004.1	PREDICTED radial spoke head protein 3 homolog	XP_015760004.1	Acropora digitifera	45.763	8	8	4600000
1778	1	XP_015760206.1	XP_015760206.1	PREDICTED fibroin heavy chain-like	XP_015760206.1	Acropora digitifera	52.058	8	8	12000000
1779	2	XP_015760229.1;XP_015760230.1	XP_015760229.1	PREDICTED uncharacterized protein LOC107339456	XP_015760229.1	Acropora digitifera	33.899	8	8	8700000
1780	1	XP_015760302.1	XP_015760302.1	PREDICTED uncharacterized protein LOC107339511	XP_015760302.1	Acropora digitifera	174.644	8	8	2900000
1781	1	XP_015760444.1	XP_015760444.1	PREDICTED TBC1 domain family member 22B-like	XP_015760444.1	Acropora digitifera	61.57	8	8	5800000
1782	1	XP_015760448.1	XP_015760448.1	PREDICTED GRIP1-associated protein 1-like	XP_015760448.1	Acropora digitifera	49.975	8	8	4500000
1783	1	XP_015760500.1	XP_015760500.1	PREDICTED anamorsin homolog	XP_015760500.1	Acropora digitifera	33.287	8	8	14000000
1784	1	XP_015760796.1	XP_015760796.1	PREDICTED plasma membrane calcium-transporting ATPase 2-like isoform X2	XP_015760796.1	Acropora digitifera	118.274	8	8	9700000
1785	2	XP_015760823.1;XP_015760825.1	XP_015760823.1	PREDICTED 60S ribosomal protein L10-like	XP_015760823.1	Acropora digitifera	24.575	8	8	160000000
1786	1	XP_015760930.1	XP_015760930.1	PREDICTED calumenin-like	XP_015760930.1	Acropora digitifera	33.886	8	8	160000000
1787	1	XP_015760963.1	XP_015760963.1	PREDICTED constitutive coactivator of PPAR-gamma-like protein 1	XP_015760963.1	Acropora digitifera	119.97	10	8	15000000
1789	1	XP_015761037.1	XP_015761037.1	PREDICTED inverted formin-2-like	XP_015761037.1	Acropora digitifera	187.222	17	8	5000000
1790	1	XP_015761094.1	XP_015761094.1	PREDICTED deleted in malignant brain tumors 1 protein-like	XP_015761094.1	Acropora digitifera	77.325	9	8	1900000
1791	1	XP_015761302.1	XP_015761302.1	PREDICTED endoplasmic reticulum resident protein 44-like	XP_015761302.1	Acropora digitifera	43.035	8	8	50000000
1792	1	XP_015761329.1	XP_015761329.1	PREDICTED nuclear pore complex protein Nup160-like	XP_015761329.1	Acropora digitifera	127.588	22	8	3900000
1793	1	XP_015761410.1	XP_015761410.1	PREDICTED low molecular weight phosphotyrosine protein phosphatase-like	XP_015761410.1	Acropora digitifera	18.324	8	8	20000000
1794	1	XP_015761470.1	XP_015761470.1	PREDICTED vacuolar protein sorting-associated protein 35-like	XP_015761470.1	Acropora digitifera	68.523	14	8	35000000
1795	3	XP_015761693.1;XP_015761694.1;XP_015761695.1	XP_015761693.1	PREDICTED flocculation protein FLO11-like isoform X1	XP_015761693.1	Acropora digitifera	124.215	8	8	15000000
1796	1	XP_015761761.1	XP_015761761.1	PREDICTED trichoplein keratin filament-binding protein-like	XP_015761761.1	Acropora digitifera	61.296	8	8	1900000
1797	1	XP_015761793.1	XP_015761793.1	PREDICTED uncharacterized protein C4orf22 homolog	XP_015761793.1	Acropora digitifera	28.352	8	8	2000000
1798	1	XP_015761830.1	XP_015761830.1	PREDICTED pre-mRNA-splicing factor 18-like	XP_015761830.1	Acropora digitifera	40.143	8	8	3800000
1799	5	XP_015761920.1;XP_015761921.1;XP_015761922.1;XP_015761924.1;XP_015761925.1	XP_015761920.1	PREDICTED nuclear factor related to kappa-B-binding protein-like isoform X1	XP_015761920.1	Acropora digitifera	102.19	8	8	2900000
1800	1	XP_015762007.1	XP_015762007.1	PREDICTED uncharacterized protein YER152C-like	XP_015762007.1	Acropora digitifera	46.09	8	8	14000000
1801	1	XP_015762337.1	XP_015762337.1	PREDICTED speract receptor-like	XP_015762337.1	Acropora digitifera	112.267	8	8	2800000
1802	1	XP_015762489.1	XP_015762489.1	PREDICTED retinoid-inducible serine carboxypeptidase-like	XP_015762489.1	Acropora digitifera	49.373	8	8	16000000
1803	1	XP_015762531.1	XP_015762531.1	PREDICTED protein kinase C beta type-like	XP_015762531.1	Acropora digitifera	53.811	8	8	17000000
1804	3	XP_015762541.1;XP_015762549.1;XP_015762556.1	XP_015762541.1	PREDICTED polypeptide N-acetylgalactosaminyltransferase 1-like isoform X1	XP_015762541.1	Acropora digitifera	66.099	8	8	4700000
1805	1	XP_015762677.1	XP_015762677.1	PREDICTED failed axon connections homolog	XP_015762677.1	Acropora digitifera	32.108	8	8	8200000
1806	1	XP_015763056.1	XP_015763056.1	PREDICTED uncharacterized protein KIAA0825-like	XP_015763056.1	Acropora digitifera	136.358	8	8	270000
1807	1	XP_015763136.1	XP_015763136.1	PREDICTED endothelin-converting enzyme 1-like	XP_015763136.1	Acropora digitifera	88.278	11	8	5600000
1808	1	XP_015763218.1	XP_015763218.1	PREDICTED polymerase delta-interacting protein 2-like	XP_015763218.1	Acropora digitifera	38.138	8	8	7500000
1809	1	XP_015763510.1	XP_015763510.1	PREDICTED LOW QUALITY PROTEIN ankyrin repeat domain-containing protein 50-like	XP_015763510.1	Acropora digitifera	139.333	8	8	2000000
1810	2	XP_015763593.1;XP_015763594.1	XP_015763593.1	PREDICTED protein BTR1-like isoform X1	XP_015763593.1	Acropora digitifera	39.975	8	8	25000000
1811	1	XP_015763596.1	XP_015763596.1	PREDICTED LOW QUALITY PROTEIN ribosomal protein S6 kinase alpha-5-like	XP_015763596.1	Acropora digitifera	67.467	8	8	2800000
1812	1	XP_015763601.1	XP_015763601.1	PREDICTED multidrug resistance-associated protein 7-like	XP_015763601.1	Acropora digitifera	112.157	8	8	2600000
1813	1	XP_015763801.1	XP_015763801.1	PREDICTED uncharacterized protein LOC107342804	XP_015763801.1	Acropora digitifera	79.63	8	8	1700000
1815	2	XP_015763830.1;XP_015763837.1	XP_015763830.1	PREDICTED thioredoxin reductase 3-like isoform X1	XP_015763830.1	Acropora digitifera	46.813	8	8	23000000
1816	1	XP_015763884.1	XP_015763884.1	PREDICTED ubiquitin thioesterase OTUB1-like, partial	XP_015763884.1	Acropora digitifera	26.714	8	8	11000000
1817	1	XP_015763887.1	XP_015763887.1	PREDICTED bromodomain adjacent to zinc finger domain protein 1A-like	XP_015763887.1	Acropora digitifera	187.764	15	8	3500000
1818	3	XP_015763956.1;XP_015763957.1;XP_015763959.1	XP_015763956.1	PREDICTED putative glucose-6-phosphate 1-epimerase	XP_015763956.1	Acropora digitifera	31.007	8	8	29000000
1819	1	XP_015764153.1	XP_015764153.1	PREDICTED sorting nexin-33-like	XP_015764153.1	Acropora digitifera	74.285	8	8	6400000
1820	1	XP_015764275.1	XP_015764275.1	PREDICTED protein NEDD1-like	XP_015764275.1	Acropora digitifera	72.931	8	8	3900000
1821	1	XP_015764308.1	XP_015764308.1	PREDICTED short-chain dehydrogenase/reductase family 16C member 6-like	XP_015764308.1	Acropora digitifera	33.832	8	8	17000000
1822	3	XP_015764385.1;XP_015764386.1;XP_015764387.1	XP_015764385.1	PREDICTED armadillo repeat-containing protein 8-like isoform X1	XP_015764385.1	Acropora digitifera	57.849	8	8	6000000
1823	1	XP_015764480.1	XP_015764480.1	PREDICTED cytochrome P450 3A29-like	XP_015764480.1	Acropora digitifera	74.706	8	8	10000000
1824	1	XP_015764532.1	XP_015764532.1	PREDICTED calcyphosin-2-like	XP_015764532.1	Acropora digitifera	50.753	8	8	1900000
1825	1	XP_015764597.1	XP_015764597.1	PREDICTED hypoxia up-regulated protein 1-like	XP_015764597.1	Acropora digitifera	94.041	11	8	31000000
1826	1	XP_015764601.1	XP_015764601.1	PREDICTED coatomer subunit delta-like	XP_015764601.1	Acropora digitifera	44.292	11	8	46000000
1827	1	XP_015764878.1	XP_015764878.1	PREDICTED neurobeachin-like protein 1	XP_015764878.1	Acropora digitifera	114.743	8	8	4100000
1828	1	XP_015764903.1	XP_015764903.1	PREDICTED neurogenic locus notch homolog protein 1-like	XP_015764903.1	Acropora digitifera	41.862	8	8	76000000
1829	1	XP_015764940.1	XP_015764940.1	PREDICTED uncharacterized protein LOC107343867	XP_015764940.1	Acropora digitifera	44.79	8	8	9900000
1830	1	XP_015764943.1	XP_015764943.1	PREDICTED ralBP1-associated Eps domain-containing protein 1-like	XP_015764943.1	Acropora digitifera	51.301	8	8	4000000
1831	1	XP_015764974.1	XP_015764974.1	PREDICTED mitochondrial genome maintenance exonuclease 1-like	XP_015764974.1	Acropora digitifera	33.5	8	8	1600000
1832	2	XP_015765138.1;XP_015765203.1	XP_015765138.1	PREDICTED ADP-ribose pyrophosphatase, mitochondrial-like isoform X1	XP_015765138.1	Acropora digitifera	35.435	8	8	12000000
1833	1	XP_015765224.1	XP_015765224.1	PREDICTED metaxin-1-like	XP_015765224.1	Acropora digitifera	38.439	8	8	13000000
1834	1	XP_015765239.1	XP_015765239.1	PREDICTED uncharacterized protein LOC107343818	XP_015765239.1	Acropora digitifera	79.981	8	8	100000
1835	2	XP_015765458.1;XP_015765459.1	XP_015765458.1	PREDICTED uncharacterized protein LOC107344317	XP_015765458.1	Acropora digitifera	95.093	14	8	97000000
1836	1	XP_015765462.1	XP_015765462.1	PREDICTED uncharacterized protein LOC107344319	XP_015765462.1	Acropora digitifera	48.542	8	8	33000000
1837	1	XP_015765763.1	XP_015765763.1	PREDICTED HAUS augmin-like complex subunit 1	XP_015765763.1	Acropora digitifera	31.976	8	8	1200000
1838	1	XP_015765785.1	XP_015765785.1	PREDICTED ATP synthase subunit alpha, mitochondrial-like	XP_015765785.1	Acropora digitifera	31.205	15	8	500000000
1839	1	XP_015765799.1	XP_015765799.1	PREDICTED uricase-like, partial	XP_015765799.1	Acropora digitifera	33.087	8	8	11000000
1840	1	XP_015765810.1	XP_015765810.1	PREDICTED reticulocalbin-2-like	XP_015765810.1	Acropora digitifera	42.623	8	8	140000000
1841	1	XP_015766034.1	XP_015766034.1	PREDICTED serine/threonine-protein kinase Nek4-like	XP_015766034.1	Acropora digitifera	49.091	8	8	10000000
1842	1	XP_015766224.1	XP_015766224.1	PREDICTED uncharacterized protein PFB0765w-like	XP_015766224.1	Acropora digitifera	55.137	8	8	3000000
1843	1	XP_015766226.1	XP_015766226.1	PREDICTED atypical kinase ADCK3, mitochondrial-like	XP_015766226.1	Acropora digitifera	53.263	8	8	1400000
1844	1	XP_015766227.1	XP_015766227.1	PREDICTED elongation factor 1-gamma-A-like	XP_015766227.1	Acropora digitifera	56.596	8	8	190000000
1845	1	XP_015766279.1	XP_015766279.1	PREDICTED nuclear pore membrane glycoprotein 210-like, partial	XP_015766279.1	Acropora digitifera	77.904	13	8	13000000
1846	1	XP_015766290.1	XP_015766290.1	PREDICTED beta-hexosaminidase subunit alpha-like	XP_015766290.1	Acropora digitifera	105.049	9	8	5300000
1847	2	XP_015766316.1;XP_015766317.1	XP_015766316.1	PREDICTED nucleobindin-2-like	XP_015766316.1	Acropora digitifera	55.049	8	8	35000000
1848	1	XP_015766322.1	XP_015766322.1	PREDICTED gelsolin-like protein 1	XP_015766322.1	Acropora digitifera	28.099	8	8	510000000
1849	1	XP_015766383.1	XP_015766383.1	PREDICTED retinal dehydrogenase 1-like	XP_015766383.1	Acropora digitifera	35.507	8	8	120000000
1850	1	XP_015766568.1	XP_015766568.1	PREDICTED WD40 repeat-containing protein SMU1-like	XP_015766568.1	Acropora digitifera	60.601	8	8	15000000
1851	3	XP_015766621.1;XP_015766622.1;XP_015766630.1	XP_015766621.1	PREDICTED 5'-methylthioadenosine/S-adenosylhomocysteine nucleosidase-like isoform X1	XP_015766621.1	Acropora digitifera	35.935	9	8	40000000
1852	1	XP_015766646.1	XP_015766646.1	PREDICTED cleavage and polyadenylation specificity factor subunit 3-like	XP_015766646.1	Acropora digitifera	57.757	8	8	7600000
1854	1	XP_015766784.1	XP_015766784.1	PREDICTED di-N-acetylchitobiase-like	XP_015766784.1	Acropora digitifera	40.879	8	8	42000000
1855	1	XP_015766832.1	XP_015766832.1	PREDICTED LOW QUALITY PROTEIN anoctamin-4-like	XP_015766832.1	Acropora digitifera	101.361	9	8	19000000
1856	2	XP_015766892.1;XP_015766893.1	XP_015766892.1	PREDICTED RNA-binding protein 28-like isoform X1	XP_015766892.1	Acropora digitifera	104.313	8	8	5500000
1857	5	XP_015766975.1;XP_015766976.1;XP_015766977.1;XP_015766978.1;XP_015766979.1	XP_015766975.1	PREDICTED probable pathogenesis-related protein CaO19.6200 isoform X1	XP_015766975.1	Acropora digitifera	40.141	8	8	21000000
1858	1	XP_015767054.1	XP_015767054.1	PREDICTED 28S ribosomal protein S31, mitochondrial-like	XP_015767054.1	Acropora digitifera	55.061	8	8	7500000
1859	1	XP_015767154.1	XP_015767154.1	PREDICTED hepatocyte growth factor-regulated tyrosine kinase substrate-like	XP_015767154.1	Acropora digitifera	54.308	11	8	7200000
1860	1	XP_015767164.1	XP_015767164.1	PREDICTED gamma-interferon-inducible lysosomal thiol reductase-like	XP_015767164.1	Acropora digitifera	25.208	8	8	17000000
1861	1	XP_015767288.1	XP_015767288.1	PREDICTED coiled-coil domain-containing protein 105-like	XP_015767288.1	Acropora digitifera	30.193	8	8	4200000
1862	1	XP_015767398.1	XP_015767398.1	PREDICTED uncharacterized protein LOC107346142	XP_015767398.1	Acropora digitifera	119.683	8	8	5800000
1863	1	XP_015767634.1	XP_015767634.1	PREDICTED structural maintenance of chromosomes protein 6-like	XP_015767634.1	Acropora digitifera	130.709	8	8	3300000
1864	1	XP_015767662.1	XP_015767662.1	PREDICTED glutathione S-transferase omega-1-like	XP_015767662.1	Acropora digitifera	27.989	8	8	14000000
1865	1	XP_015767943.1	XP_015767943.1	PREDICTED glutamine--tRNA ligase-like	XP_015767943.1	Acropora digitifera	56.016	16	8	24000000
1866	1	XP_015768107.1	XP_015768107.1	PREDICTED uncharacterized protein LOC107346794	XP_015768107.1	Acropora digitifera	85.054	8	8	3500000
1867	1	XP_015768148.1	XP_015768148.1	PREDICTED retinitis pigmentosa 1-like 1 protein	XP_015768148.1	Acropora digitifera	133.25	8	8	4000000
1868	1	XP_015768322.1	XP_015768322.1	PREDICTED ATP-binding cassette sub-family A member 1-like	XP_015768322.1	Acropora digitifera	97.256	8	8	3600000
1869	1	XP_015768463.1	XP_015768463.1	PREDICTED uncharacterized protein LOC107347108	XP_015768463.1	Acropora digitifera	32.272	8	8	250000000
1870	1	XP_015768549.1	XP_015768549.1	PREDICTED uncharacterized protein LOC107347183	XP_015768549.1	Acropora digitifera	30.103	8	8	730000
1871	2	XP_015768583.1;XP_015768584.1	XP_015768583.1	PREDICTED uncharacterized protein LOC107347210 isoform X1	XP_015768583.1	Acropora digitifera	31.128	8	8	18000000
1872	1	XP_015768617.1	XP_015768617.1	PREDICTED phosphatidylinositol 4-phosphate 5-kinase type-1 alpha-like	XP_015768617.1	Acropora digitifera	75.82	8	8	2400000
1873	1	XP_015768665.1	XP_015768665.1	PREDICTED methionyl-tRNA formyltransferase, mitochondrial-like	XP_015768665.1	Acropora digitifera	40.748	8	8	530000
1874	1	XP_015768867.1	XP_015768867.1	PREDICTED UDP-glucuronosyltransferase 2B1-like	XP_015768867.1	Acropora digitifera	56.962	8	8	9800000
1875	2	XP_015768947.1;XP_015768948.1	XP_015768947.1	PREDICTED von Willebrand factor A domain-containing protein 2-like	XP_015768947.1	Acropora digitifera	76.423	8	8	4000000
1876	1	XP_015769019.1	XP_015769019.1	PREDICTED porphobilinogen deaminase-like	XP_015769019.1	Acropora digitifera	33.516	8	8	10000000
1877	1	XP_015769113.1	XP_015769113.1	PREDICTED activator of 90 kDa heat shock protein ATPase homolog 1-like	XP_015769113.1	Acropora digitifera	39.336	8	8	12000000
1878	2	XP_015769204.1;XP_015769205.1	XP_015769204.1	PREDICTED uncharacterized protein LOC107347759	XP_015769204.1	Acropora digitifera	37.008	8	8	10000000
1879	1	XP_015769221.1	XP_015769221.1	PREDICTED serine/threonine-protein phosphatase alpha-2 isoform	XP_015769221.1	Acropora digitifera	37.341	13	8	61000000
1880	1	XP_015769240.1	XP_015769240.1	PREDICTED WD repeat-containing protein 5-like	XP_015769240.1	Acropora digitifera	39.502	8	8	2500000
1881	1	XP_015769544.1	XP_015769544.1	PREDICTED probable global transcription activator SNF2L1	XP_015769544.1	Acropora digitifera	87.283	17	8	40000000
1882	1	XP_015769615.1	XP_015769615.1	PREDICTED cysteine--tRNA ligase, cytoplasmic-like	XP_015769615.1	Acropora digitifera	59.978	8	8	7000000
1883	1	XP_015769762.1	XP_015769762.1	PREDICTED unconventional myosin-VIIa-like	XP_015769762.1	Acropora digitifera	103.479	8	8	3100000
1884	1	XP_015769777.1	XP_015769777.1	PREDICTED Golgi-associated plant pathogenesis-related protein 1-like	XP_015769777.1	Acropora digitifera	27.481	8	8	62000000
1885	2	XP_015769839.1;XP_015769846.1	XP_015769839.1	PREDICTED N-sulphoglucosamine sulphohydrolase-like	XP_015769839.1	Acropora digitifera	59.124	8	8	10000000
1886	1	XP_015769913.1	XP_015769913.1	PREDICTED dihydroorotate dehydrogenase (quinone), mitochondrial-like	XP_015769913.1	Acropora digitifera	40.732	15	8	7900000
1887	2	XP_015769928.1;XP_015769961.1	XP_015769928.1	PREDICTED uncharacterized protein LOC107348400	XP_015769928.1	Acropora digitifera	35.333	8	8	9200000
1889	1	XP_015769969.1	XP_015769969.1	PREDICTED eukaryotic translation initiation factor 3 subunit M-like	XP_015769969.1	Acropora digitifera	41.011	8	8	43000000
1890	1	XP_015770207.1	XP_015770207.1	PREDICTED uncharacterized protein LOC107348672	XP_015770207.1	Acropora digitifera	68.673	8	8	20000000
1891	1	XP_015770245.1	XP_015770245.1	PREDICTED peptidyl-prolyl cis-trans isomerase D-like	XP_015770245.1	Acropora digitifera	38.664	8	8	51000000
1892	2	XP_015770258.1;XP_015770259.1	XP_015770258.1	PREDICTED glucosamine-6-phosphate isomerase 2-like isoform X1	XP_015770258.1	Acropora digitifera	37.996	8	8	32000000
1893	1	XP_015770695.1	XP_015770695.1	PREDICTED WD repeat-containing protein 54-like	XP_015770695.1	Acropora digitifera	58.831	8	8	7700000
1894	1	XP_015770704.1	XP_015770704.1	PREDICTED LOW QUALITY PROTEIN eukaryotic peptide chain release factor subunit 1-like	XP_015770704.1	Acropora digitifera	59.164	8	8	30000000
1896	1	XP_015770961.1	XP_015770961.1	PREDICTED ES1 protein homolog, mitochondrial-like	XP_015770961.1	Acropora digitifera	26.628	8	8	26000000
1897	1	XP_015771044.1	XP_015771044.1	PREDICTED cyclic GMP-AMP synthase-like	XP_015771044.1	Acropora digitifera	43.3	8	8	5600000
1898	1	XP_015771091.1	XP_015771091.1	PREDICTED uncharacterized protein LOC107349459	XP_015771091.1	Acropora digitifera	277.196	8	8	2300000
1899	2	XP_015771142.1;XP_015771150.1	XP_015771142.1	PREDICTED protein phosphatase methylesterase 1-like isoform X1	XP_015771142.1	Acropora digitifera	42.597	8	8	5300000
1900	1	XP_015771207.1	XP_015771207.1	PREDICTED uncharacterized protein LOC107349539	XP_015771207.1	Acropora digitifera	68.679	14	8	16000000
1901	1	XP_015771377.1	XP_015771377.1	PREDICTED 26S proteasome non-ATPase regulatory subunit 4-like	XP_015771377.1	Acropora digitifera	43.742	8	8	24000000
1903	1	XP_015771570.1	XP_015771570.1	PREDICTED group XV phospholipase A2-like	XP_015771570.1	Acropora digitifera	44.9	8	8	6800000
1904	2	XP_015771612.1;XP_015771613.1	XP_015771612.1	PREDICTED uncharacterized protein LOC107349928	XP_015771612.1	Acropora digitifera	30.747	8	8	21000000
1905	1	XP_015771759.1	XP_015771759.1	PREDICTED alpha-L-fucosidase-like	XP_015771759.1	Acropora digitifera	57.073	9	8	500000000
1906	1	XP_015771760.1	XP_015771760.1	PREDICTED AP-5 complex subunit zeta-1-like	XP_015771760.1	Acropora digitifera	103.051	8	8	1600000
1907	1	XP_015771764.1	XP_015771764.1	PREDICTED coiled-coil domain-containing protein 96-like	XP_015771764.1	Acropora digitifera	50.464	8	8	800000
1908	1	XP_015771783.1	XP_015771783.1	PREDICTED nuclear protein localization protein 4 homolog	XP_015771783.1	Acropora digitifera	28.693	8	8	8600000
1909	1	XP_015771809.1	XP_015771809.1	PREDICTED U3 small nucleolar ribonucleoprotein protein IMP4-like	XP_015771809.1	Acropora digitifera	33.851	8	8	3000000
1910	1	XP_015771999.1	XP_015771999.1	PREDICTED LOW QUALITY PROTEIN putative cytochrome P450 120	XP_015771999.1	Acropora digitifera	47.949	8	8	5800000
1911	1	XP_015772118.1	XP_015772118.1	PREDICTED phospholipase DDHD1-like, partial	XP_015772118.1	Acropora digitifera	65.371	8	8	3100000
1912	1	XP_015772195.1	XP_015772195.1	PREDICTED mitogen-activated protein kinase kinase kinase 4-like	XP_015772195.1	Acropora digitifera	185.218	8	8	3000000
1913	1	XP_015772216.1	XP_015772216.1	PREDICTED LOW QUALITY PROTEIN homogentisate 1,2-dioxygenase-like	XP_015772216.1	Acropora digitifera	48.357	8	8	16000000
1914	1	XP_015772244.1	XP_015772244.1	PREDICTED RNA polymerase-associated protein LEO1-like	XP_015772244.1	Acropora digitifera	55.368	8	8	8500000
1915	2	XP_015772263.1;XP_015772265.1	XP_015772263.1	PREDICTED uncharacterized protein LOC107350545	XP_015772263.1	Acropora digitifera	60.52	8	8	7100000
1916	1	XP_015772407.1	XP_015772407.1	PREDICTED structural maintenance of chromosomes protein 5-like	XP_015772407.1	Acropora digitifera	122.559	8	8	3900000
1917	1	XP_015772804.1	XP_015772804.1	PREDICTED LOW QUALITY PROTEIN beta-glucuronidase-like	XP_015772804.1	Acropora digitifera	74.387	9	8	12000000
1918	1	XP_015772811.1	XP_015772811.1	PREDICTED LEM domain-containing protein 2-like	XP_015772811.1	Acropora digitifera	75.239	8	8	15000000
1919	1	XP_015772860.1	XP_015772860.1	PREDICTED cytoplasmic protein NCK1-like	XP_015772860.1	Acropora digitifera	41.711	8	8	18000000
1920	1	XP_015772967.1	XP_015772967.1	PREDICTED transcription initiation factor TFIID subunit 1-like	XP_015772967.1	Acropora digitifera	192.519	9	8	1900000
1921	3	XP_015773004.1;XP_015773005.1;XP_015773006.1	XP_015773004.1	PREDICTED dihydroflavonol-4-reductase-like isoform X1	XP_015773004.1	Acropora digitifera	39.543	8	8	6000000
1922	1	XP_015773036.1	XP_015773036.1	PREDICTED proteasome subunit beta type-4-like	XP_015773036.1	Acropora digitifera	29.232	8	8	51000000
1923	1	XP_015773090.1	XP_015773090.1	PREDICTED glycine--tRNA ligase-like	XP_015773090.1	Acropora digitifera	53.682	11	8	37000000
1924	1	XP_015773094.1	XP_015773094.1	PREDICTED basic leucine zipper and W2 domain-containing protein 1-like	XP_015773094.1	Acropora digitifera	36.562	8	8	33000000
1925	1	XP_015773104.1	XP_015773104.1	PREDICTED NADH dehydrogenase	XP_015773104.1	Acropora digitifera	14.709	8	8	18000000
1926	1	XP_015773125.1	XP_015773125.1	PREDICTED uncharacterized protein LOC107351350	XP_015773125.1	Acropora digitifera	129.655	8	8	2100000
1927	1	XP_015773256.1	XP_015773256.1	PREDICTED rho GTPase-activating protein 15-like	XP_015773256.1	Acropora digitifera	79.013	11	8	6900000
1928	1	XP_015773282.1	XP_015773282.1	PREDICTED dystonin-like	XP_015773282.1	Acropora digitifera	171.893	27	8	17000000
1929	1	XP_015773367.1	XP_015773367.1	PREDICTED bromodomain adjacent to zinc finger domain protein 2B-like	XP_015773367.1	Acropora digitifera	67.823	8	8	7600000
1930	1	XP_015773371.1	XP_015773371.1	PREDICTED deoxyribonuclease-1-like	XP_015773371.1	Acropora digitifera	52.756	9	8	27000000
1931	1	XP_015773394.1	XP_015773394.1	PREDICTED LOW QUALITY PROTEIN cystathionine gamma-synthase-like	XP_015773394.1	Acropora digitifera	43.995	8	8	7300000
1932	1	XP_015773527.1	XP_015773527.1	PREDICTED LOW QUALITY PROTEIN THO complex subunit 5 homolog	XP_015773527.1	Acropora digitifera	50.407	8	8	8500000
1933	1	XP_015773536.1	XP_015773536.1	PREDICTED SNF-related serine/threonine-protein kinase-like	XP_015773536.1	Acropora digitifera	78.098	8	8	790000
1934	1	XP_015773720.1	XP_015773720.1	PREDICTED coiled-coil domain-containing protein 169-like	XP_015773720.1	Acropora digitifera	30.762	8	8	1600000
1935	1	XP_015773730.1	XP_015773730.1	PREDICTED amidophosphoribosyltransferase-like	XP_015773730.1	Acropora digitifera	55.602	8	8	10000000
1936	1	XP_015773820.1	XP_015773820.1	PREDICTED interaptin-like	XP_015773820.1	Acropora digitifera	103.634	8	8	1600000
1937	1	XP_015774023.1	XP_015774023.1	PREDICTED vacuolar protein sorting-associated protein 4B-like, partial	XP_015774023.1	Acropora digitifera	41.638	8	8	41000000
1938	1	XP_015774048.1	XP_015774048.1	PREDICTED mRNA cap guanine-N7 methyltransferase-like	XP_015774048.1	Acropora digitifera	36.902	8	8	38000000
1939	1	XP_015774406.1	XP_015774406.1	PREDICTED nicotinate phosphoribosyltransferase-like	XP_015774406.1	Acropora digitifera	60.959	11	8	6600000
1940	4	XP_015774412.1;XP_015774413.1;XP_015774414.1;XP_015774415.1	XP_015774412.1	PREDICTED cysteine-rich secretory protein LCCL domain-containing 2-like	XP_015774412.1	Acropora digitifera	36.958	8	8	8200000
1941	1	XP_015774430.1	XP_015774430.1	PREDICTED uncharacterized protein LOC107352634	XP_015774430.1	Acropora digitifera	110.348	8	8	2800000
1942	1	XP_015774608.1	XP_015774608.1	PREDICTED zinc transporter 1-like	XP_015774608.1	Acropora digitifera	47.641	8	8	8800000
1943	1	XP_015774688.1	XP_015774688.1	PREDICTED putative neutral sphingomyelinase	XP_015774688.1	Acropora digitifera	48.152	8	8	5500000
1944	1	XP_015774695.1	XP_015774695.1	PREDICTED serine/threonine-protein phosphatase 2A catalytic subunit beta isoform	XP_015774695.1	Acropora digitifera	35.803	8	8	28000000
1945	1	XP_015774820.1	XP_015774820.1	PREDICTED sialate O-acetylesterase-like	XP_015774820.1	Acropora digitifera	59.824	8	8	6700000
1946	1	XP_015775060.1	XP_015775060.1	PREDICTED coiled-coil domain-containing protein 166-like	XP_015775060.1	Acropora digitifera	34.493	8	8	460000
1947	1	XP_015775063.1	XP_015775063.1	PREDICTED LOW QUALITY PROTEIN alpha-L-iduronidase-like	XP_015775063.1	Acropora digitifera	73.219	8	8	3900000
1948	1	XP_015775191.1	XP_015775191.1	PREDICTED endophilin-A2-like	XP_015775191.1	Acropora digitifera	39.834	8	8	58000000
1949	1	XP_015775231.1	XP_015775231.1	PREDICTED serine/threonine-protein phosphatase 2B catalytic subunit alpha isoform-like	XP_015775231.1	Acropora digitifera	50.926	11	8	64000000
1950	1	XP_015775270.1	XP_015775270.1	PREDICTED uncharacterized protein LOC107353452	XP_015775270.1	Acropora digitifera	51.517	8	8	7600000
1951	1	XP_015775357.1	XP_015775357.1	PREDICTED cleavage and polyadenylation specificity factor subunit CG7185-like	XP_015775357.1	Acropora digitifera	53.669	8	8	13000000
1952	1	XP_015775614.1	XP_015775614.1	PREDICTED spectrin alpha chain, non-erythrocytic 1-like	XP_015775614.1	Acropora digitifera	175.346	8	8	88000000
1953	1	XP_015775695.1	XP_015775695.1	PREDICTED STE20-like serine/threonine-protein kinase	XP_015775695.1	Acropora digitifera	150.903	21	8	7000000
1954	1	XP_015775809.1	XP_015775809.1	PREDICTED cubilin-like	XP_015775809.1	Acropora digitifera	241.56	8	8	80000
1955	1	XP_015775975.1	XP_015775975.1	PREDICTED mediator of RNA polymerase II transcription subunit 14-like	XP_015775975.1	Acropora digitifera	153.476	8	8	1700000
1956	1	XP_015776027.1	XP_015776027.1	PREDICTED 60S ribosomal protein L3-like	XP_015776027.1	Acropora digitifera	46.273	8	8	110000000
1957	4	XP_015776114.1;XP_015776115.1;XP_015776116.1;XP_015776118.1	XP_015776114.1	PREDICTED retinol dehydrogenase 3-like isoform X1	XP_015776114.1	Acropora digitifera	42.442	8	8	420000
1958	1	XP_015776171.1	XP_015776171.1	PREDICTED uncharacterized protein LOC107354230	XP_015776171.1	Acropora digitifera	50.264	9	8	5100000
1959	1	XP_015776178.1	XP_015776178.1	PREDICTED transcriptional activator protein Pur-alpha-like	XP_015776178.1	Acropora digitifera	30.028	8	8	96000000
1960	1	XP_015776369.1	XP_015776369.1	PREDICTED uncharacterized protein LOC107354407	XP_015776369.1	Acropora digitifera	99.137	8	8	15000000
1961	1	XP_015776402.1	XP_015776402.1	PREDICTED vacuolar protein sorting-associated protein 33A-like	XP_015776402.1	Acropora digitifera	64.348	8	8	7000000
1962	1	XP_015776510.1	XP_015776510.1	PREDICTED uncharacterized protein LOC107354542	XP_015776510.1	Acropora digitifera	39.486	8	8	18000000
1963	2	XP_015776721.1;XP_015776722.1	XP_015776721.1	PREDICTED eukaryotic translation initiation factor 3 subunit I-like isoform X1	XP_015776721.1	Acropora digitifera	24.07	8	8	29000000
1964	1	XP_015776929.1	XP_015776929.1	PREDICTED cytosol aminopeptidase-like	XP_015776929.1	Acropora digitifera	53.169	8	8	32000000
1965	1	XP_015777552.1	XP_015777552.1	PREDICTED calcium/calmodulin-dependent protein kinase type II subunit delta-like	XP_015777552.1	Acropora digitifera	54.775	8	8	19000000
1966	2	XP_015777640.1;XP_015777641.1	XP_015777640.1	PREDICTED NF-kappa-B inhibitor-interacting Ras-like protein 2	XP_015777640.1	Acropora digitifera	23.383	8	8	1200000
1967	1	XP_015777694.1	XP_015777694.1	PREDICTED tyrosine-protein phosphatase non-receptor type 4-like	XP_015777694.1	Acropora digitifera	86.671	10	8	2700000
1968	1	XP_015777859.1	XP_015777859.1	PREDICTED lysophosphatidylcholine acyltransferase 2B-like	XP_015777859.1	Acropora digitifera	51.35	12	8	360000
1969	1	XP_015777941.1	XP_015777941.1	PREDICTED non-POU domain-containing octamer-binding protein-like	XP_015777941.1	Acropora digitifera	61.045	8	8	23000000
1970	1	XP_015778096.1	XP_015778096.1	PREDICTED coiled-coil domain-containing protein 173-like	XP_015778096.1	Acropora digitifera	66.212	18	8	4500000
1971	1	XP_015778158.1	XP_015778158.1	PREDICTED ethanolamine-phosphate phospho-lyase-like	XP_015778158.1	Acropora digitifera	52.654	8	8	12000000
1972	1	XP_015778356.1	XP_015778356.1	PREDICTED UPF0573 protein C2orf70 homolog B-like	XP_015778356.1	Acropora digitifera	23.223	8	8	2300000
1973	1	XP_015778361.1	XP_015778361.1	PREDICTED 40S ribosomal protein S3a-like	XP_015778361.1	Acropora digitifera	26.159	8	8	53000000
1974	1	XP_015778430.1	XP_015778430.1	PREDICTED uncharacterized protein LOC107356328	XP_015778430.1	Acropora digitifera	55.247	8	8	1300000
1975	2	XP_015778568.1;XP_015778569.1	XP_015778568.1	PREDICTED phosphoribosyl pyrophosphate synthase-associated protein 2-like isoform X1	XP_015778568.1	Acropora digitifera	39.744	8	8	13000000
1976	1	XP_015778612.1	XP_015778612.1	PREDICTED stromal interaction molecule 1-like	XP_015778612.1	Acropora digitifera	73.853	8	8	3600000
1977	1	XP_015778778.1	XP_015778778.1	PREDICTED adenosine kinase-like	XP_015778778.1	Acropora digitifera	35.842	8	8	46000000
1978	1	XP_015778899.1	XP_015778899.1	PREDICTED engulfment and cell motility protein 1-like	XP_015778899.1	Acropora digitifera	81.929	8	8	10000000
1979	4	XP_015779181.1;XP_015779183.1;XP_015779184.1;XP_015779185.1	XP_015779181.1	PREDICTED uncharacterized protein LOC107357055 isoform X1	XP_015779181.1	Acropora digitifera	94.289	8	8	250000
1980	1	XP_015779252.1	XP_015779252.1	PREDICTED syndetin-like	XP_015779252.1	Acropora digitifera	71.019	8	8	3900000
1981	1	XP_015779303.1	XP_015779303.1	PREDICTED structural maintenance of chromosomes protein 2-like	XP_015779303.1	Acropora digitifera	110.194	8	8	1800000
1982	1	XP_015779350.1	XP_015779350.1	PREDICTED RNA-binding protein 45-like	XP_015779350.1	Acropora digitifera	53.549	8	8	19000000
1983	1	XP_015779351.1	XP_015779351.1	PREDICTED myosin-11-like	XP_015779351.1	Acropora digitifera	41.96	8	8	1100000
1984	1	XP_015779508.1	XP_015779508.1	PREDICTED dynein heavy chain 1, axonemal-like, partial	XP_015779508.1	Acropora digitifera	35.337	8	8	17000
1985	1	XP_015779677.1	XP_015779677.1	PREDICTED CAP-Gly domain-containing linker protein 1-like	XP_015779677.1	Acropora digitifera	157.339	8	8	2300000
1986	1	XP_015780030.1	XP_015780030.1	PREDICTED glutathione S-transferase Mu 3-like	XP_015780030.1	Acropora digitifera	22.424	15	8	76000000
1987	1	XP_015780351.1	XP_015780351.1	PREDICTED phosphatidylinositide phosphatase SAC1-like	XP_015780351.1	Acropora digitifera	57.567	8	8	19000000
1988	1	XP_015780381.1	XP_015780381.1	PREDICTED amine oxidase	XP_015780381.1	Acropora digitifera	50.763	8	8	2000000
1989	1	XP_015780869.1	XP_015780869.1	PREDICTED serine/threonine-protein kinase PRP4 homolog	XP_015780869.1	Acropora digitifera	101.687	8	8	8700000
1990	1	XP_015780954.1	XP_015780954.1	PREDICTED uncharacterized protein LOC107358898	XP_015780954.1	Acropora digitifera	152.109	8	8	4700000
1991	1	XP_015747286.1	XP_015747286.1	PREDICTED eukaryotic translation initiation factor 4 gamma 1-like	XP_015747286.1	Acropora digitifera	117.34	13	7	18000000
1992	1	XP_015747331.1	XP_015747331.1	PREDICTED enkurin domain-containing protein 1-like	XP_015747331.1	Acropora digitifera	37.396	7	7	85000
1993	1	XP_015747386.1	XP_015747386.1	PREDICTED CAP-Gly domain-containing linker protein 1-like	XP_015747386.1	Acropora digitifera	49.804	7	7	2100000
1994	1	XP_015747387.1	XP_015747387.1	PREDICTED uncharacterized protein YxeI-like isoform X1	XP_015747387.1	Acropora digitifera	43.785	13	7	62000000
1995	1	XP_015747571.1	XP_015747571.1	PREDICTED legumain-like	XP_015747571.1	Acropora digitifera	49.549	7	7	16000000
1997	1	XP_015747586.1	XP_015747586.1	PREDICTED pentatricopeptide repeat domain-containing protein 3, mitochondrial-like	XP_015747586.1	Acropora digitifera	43.422	7	7	3800000
1998	1	XP_015747799.1	XP_015747799.1	PREDICTED putative beta-lactamase-like 1	XP_015747799.1	Acropora digitifera	63.765	7	7	17000000
1999	1	XP_015747801.1	XP_015747801.1	PREDICTED uncharacterized protein LOC107327571	XP_015747801.1	Acropora digitifera	23.843	7	7	160000000
2000	2	XP_015747823.1;XP_015747829.1	XP_015747823.1	PREDICTED EH domain-containing protein 1-like	XP_015747823.1	Acropora digitifera	30.961	7	7	23000000
2001	1	XP_015747867.1	XP_015747867.1	PREDICTED delta(14)-sterol reductase-like	XP_015747867.1	Acropora digitifera	80.771	12	7	19000000
2002	1	XP_015747929.1	XP_015747929.1	PREDICTED chromodomain Y-like protein 2	XP_015747929.1	Acropora digitifera	52.771	7	7	1600000
2003	1	XP_015748364.1	XP_015748364.1	PREDICTED gastric triacylglycerol lipase-like, partial	XP_015748364.1	Acropora digitifera	33.885	10	7	48000000
2004	1	XP_015748431.1	XP_015748431.1	PREDICTED protein fem-1 homolog A-like	XP_015748431.1	Acropora digitifera	84.463	7	7	1500000
2005	1	XP_015748711.1	XP_015748711.1	PREDICTED deleted in lung and esophageal cancer protein 1-like	XP_015748711.1	Acropora digitifera	130.842	7	7	530000
2006	1	XP_015748900.1	XP_015748900.1	PREDICTED uncharacterized protein YML079W-like	XP_015748900.1	Acropora digitifera	21.953	7	7	6900000
2007	1	XP_015748902.1	XP_015748902.1	PREDICTED uncharacterized protein LOC107328693	XP_015748902.1	Acropora digitifera	20.797	7	7	20000000
2008	1	XP_015748937.1	XP_015748937.1	PREDICTED putative glycerol kinase 3	XP_015748937.1	Acropora digitifera	49.648	8	7	26000000
2009	1	XP_015749023.1	XP_015749023.1	PREDICTED UPF0518 protein v1g243165-like	XP_015749023.1	Acropora digitifera	93.086	7	7	1700000
2010	1	XP_015749037.1	XP_015749037.1	PREDICTED lisH domain-containing protein C1711.05-like	XP_015749037.1	Acropora digitifera	69.625	7	7	6800000
2011	1	XP_015749044.1	XP_015749044.1	PREDICTED uncharacterized protein LOC107328807	XP_015749044.1	Acropora digitifera	66.065	7	7	1800000
2012	1	XP_015749190.1	XP_015749190.1	PREDICTED LOW QUALITY PROTEIN phosphatidylcholine transfer protein-like	XP_015749190.1	Acropora digitifera	25.622	7	7	6500000
2013	1	XP_015749487.1	XP_015749487.1	PREDICTED chondroitin sulfate synthase 2-like	XP_015749487.1	Acropora digitifera	82.641	7	7	3600000
2014	1	XP_015749925.1	XP_015749925.1	PREDICTED hemicentin-1-like	XP_015749925.1	Acropora digitifera	322.232	9	7	2100000
2015	1	XP_015750027.1	XP_015750027.1	PREDICTED geranylgeranyl pyrophosphate synthase-like	XP_015750027.1	Acropora digitifera	28.286	7	7	9200000
2016	1	XP_015750174.1	XP_015750174.1	PREDICTED ATP synthase subunit alpha, mitochondrial	XP_015750174.1	Acropora digitifera	29.259	7	7	74000000
2017	1	XP_015750593.1	XP_015750593.1	PREDICTED baculoviral IAP repeat-containing protein 6-like, partial	XP_015750593.1	Acropora digitifera	64.911	7	7	2100000
2018	1	XP_015750594.1	XP_015750594.1	PREDICTED baculoviral IAP repeat-containing protein 6-like	XP_015750594.1	Acropora digitifera	111.656	7	7	1600000
2019	2	XP_015750658.1;XP_015754392.1	XP_015750658.1	PREDICTED uncharacterized protein LOC107330592, partial	XP_015750658.1	Acropora digitifera	44.657	7	7	3500000
2020	1	XP_015750661.1	XP_015750661.1	PREDICTED beta-enolase-like, partial	XP_015750661.1	Acropora digitifera	33.614	9	7	150000000
2021	1	XP_015750959.1	XP_015750959.1	PREDICTED dual 3',5'-cyclic-AMP and -GMP phosphodiesterase 11A-like	XP_015750959.1	Acropora digitifera	92.715	7	7	2800000
2022	1	XP_015751048.1	XP_015751048.1	PREDICTED LIM and SH3 domain protein 1-like	XP_015751048.1	Acropora digitifera	27.474	7	7	30000000
2023	1	XP_015751063.1	XP_015751063.1	PREDICTED uncharacterized protein LOC107331047	XP_015751063.1	Acropora digitifera	105.264	7	7	5000000
2024	1	XP_015751141.1	XP_015751141.1	PREDICTED heat shock 70 kDa protein 13-like	XP_015751141.1	Acropora digitifera	47.649	7	7	4900000
2025	1	XP_015751205.1	XP_015751205.1	PREDICTED splicing factor 45-like	XP_015751205.1	Acropora digitifera	49.788	7	7	14000000
2026	2	XP_015751452.1;XP_015751453.1	XP_015751452.1	PREDICTED nucleoporin GLE1-like isoform X1	XP_015751452.1	Acropora digitifera	82.818	10	7	1400000
2027	1	XP_015751528.1	XP_015751528.1	PREDICTED protein NEL-like	XP_015751528.1	Acropora digitifera	50.839	7	7	5800000
2028	1	XP_015751644.1	XP_015751644.1	PREDICTED uncharacterized protein LOC107331550	XP_015751644.1	Acropora digitifera	37.496	7	7	240000
2029	1	XP_015751747.1	XP_015751747.1	PREDICTED collagen alpha-1(I) chain-like	XP_015751747.1	Acropora digitifera	24.797	7	7	27000000
2030	1	XP_015751755.1	XP_015751755.1	PREDICTED peptidase M20 domain-containing protein 2-like	XP_015751755.1	Acropora digitifera	43.474	7	7	3900000
2031	1	XP_015751833.1	XP_015751833.1	PREDICTED uncharacterized protein LOC107331734	XP_015751833.1	Acropora digitifera	31.037	7	7	75000000
2032	3	XP_015752085.1;XP_015752086.1;XP_015752087.1	XP_015752085.1	PREDICTED probable protein disulfide-isomerase A6	XP_015752085.1	Acropora digitifera	42.614	7	7	6800000
2033	1	XP_015752448.1	XP_015752448.1	PREDICTED vacuolar protein sorting-associated protein 13C-like	XP_015752448.1	Acropora digitifera	159.245	7	7	2600000
2034	1	XP_015752557.1	XP_015752557.1	PREDICTED CCR4-NOT transcription complex subunit 6-like	XP_015752557.1	Acropora digitifera	45.318	7	7	8000000
2035	1	XP_015752608.1	XP_015752608.1	PREDICTED uncharacterized protein LOC107332388	XP_015752608.1	Acropora digitifera	102.336	7	7	6900000
2037	1	XP_015752664.1	XP_015752664.1	PREDICTED uncharacterized protein LOC107332410	XP_015752664.1	Acropora digitifera	42.581	7	7	12000000
2038	2	XP_015752692.1;XP_015752693.1	XP_015752692.1	PREDICTED tyrosine-protein kinase SYK-like isoform X1	XP_015752692.1	Acropora digitifera	78.304	7	7	3200000
2039	2	XP_015752708.1;XP_015752709.1	XP_015752708.1	PREDICTED transmembrane prolyl 4-hydroxylase-like isoform X1	XP_015752708.1	Acropora digitifera	65.938	7	7	5100000
2040	1	XP_015752721.1	XP_015752721.1	PREDICTED DIS3-like exonuclease 2	XP_015752721.1	Acropora digitifera	109.415	7	7	1600000
2041	1	XP_015752744.1	XP_015752744.1	PREDICTED vam6/Vps39-like protein	XP_015752744.1	Acropora digitifera	51.871	7	7	2800000
2042	1	XP_015752748.1	XP_015752748.1	PREDICTED threonine synthase-like 2	XP_015752748.1	Acropora digitifera	53.578	7	7	1600000
2043	1	XP_015752761.1	XP_015752761.1	PREDICTED LOW QUALITY PROTEIN lysine-specific demethylase 2B-like	XP_015752761.1	Acropora digitifera	102.348	7	7	4800000
2044	1	XP_015752788.1	XP_015752788.1	PREDICTED dynein heavy chain 7, axonemal-like	XP_015752788.1	Acropora digitifera	45.98	7	7	3600000
2045	1	XP_015752831.1	XP_015752831.1	PREDICTED replication factor C subunit 4-like	XP_015752831.1	Acropora digitifera	43.801	10	7	4400000
2046	1	XP_015752851.1	XP_015752851.1	PREDICTED coiled-coil domain-containing protein 40-like	XP_015752851.1	Acropora digitifera	71.802	18	7	2800000
2047	1	XP_015752853.1	XP_015752853.1	PREDICTED uncharacterized protein LOC107332633	XP_015752853.1	Acropora digitifera	157.601	7	7	3300000
2048	1	XP_015752864.1	XP_015752864.1	PREDICTED lysine-specific histone demethylase 1B-like	XP_015752864.1	Acropora digitifera	101.908	7	7	2100000
2049	1	XP_015752893.1	XP_015752893.1	PREDICTED TGF-beta-activated kinase 1 and MAP3K7-binding protein 1-like	XP_015752893.1	Acropora digitifera	58.898	7	7	3600000
2050	1	XP_015752930.1	XP_015752930.1	PREDICTED rab11 family-interacting protein 4A-like	XP_015752930.1	Acropora digitifera	57.251	7	7	3700000
2051	1	XP_015752941.1	XP_015752941.1	PREDICTED AP-2 complex subunit alpha-2-like	XP_015752941.1	Acropora digitifera	81.737	7	7	34000000
2052	1	XP_015753150.1	XP_015753150.1	PREDICTED G-protein-signaling modulator 2-like	XP_015753150.1	Acropora digitifera	60.789	7	7	8200000
2053	1	XP_015753170.1	XP_015753170.1	PREDICTED EH domain-binding protein 1-like	XP_015753170.1	Acropora digitifera	114.01	12	7	3200000
2054	1	XP_015753214.1	XP_015753214.1	PREDICTED actin-related protein 2/3 complex subunit 5-like	XP_015753214.1	Acropora digitifera	16.354	7	7	130000000
2055	1	XP_015753226.1	XP_015753226.1	PREDICTED LOW QUALITY PROTEIN deoxyhypusine synthase-like	XP_015753226.1	Acropora digitifera	39.266	7	7	44000000
2056	1	XP_015753229.1	XP_015753229.1	PREDICTED DNA topoisomerase 3-beta-1-like	XP_015753229.1	Acropora digitifera	100.918	7	7	2200000
2057	1	XP_015753277.1	XP_015753277.1	PREDICTED syntaxin-18-like	XP_015753277.1	Acropora digitifera	69.806	7	7	2600000
2058	1	XP_015753459.1	XP_015753459.1	PREDICTED adhesive plaque matrix protein 2-like	XP_015753459.1	Acropora digitifera	68.953	7	7	3800000
2059	1	XP_015753484.1	XP_015753484.1	PREDICTED protein IWS1 homolog	XP_015753484.1	Acropora digitifera	62.497	8	7	5700000
2060	1	XP_015753751.1	XP_015753751.1	PREDICTED uncharacterized protein LOC107333447	XP_015753751.1	Acropora digitifera	66.68	7	7	4000000
2061	1	XP_015753817.1	XP_015753817.1	PREDICTED ribosome biogenesis regulatory protein homolog	XP_015753817.1	Acropora digitifera	37.497	7	7	2200000
2062	1	XP_015753857.1	XP_015753857.1	PREDICTED integrator complex subunit 3-like	XP_015753857.1	Acropora digitifera	147.971	10	7	3600000
2063	1	XP_015753882.1	XP_015753882.1	PREDICTED KIF1-binding protein homolog	XP_015753882.1	Acropora digitifera	72.051	7	7	5700000
2064	1	XP_015753934.1	XP_015753934.1	PREDICTED cytosolic carboxypeptidase 1-like	XP_015753934.1	Acropora digitifera	111.273	7	7	180000
2065	1	XP_015753944.1	XP_015753944.1	PREDICTED tropomyosin-like	XP_015753944.1	Acropora digitifera	27.258	7	7	320000000
2066	1	XP_015753952.1	XP_015753952.1	PREDICTED protein SMG5-like	XP_015753952.1	Acropora digitifera	108.675	7	7	1600000
2067	1	XP_015754058.1	XP_015754058.1	PREDICTED microfibrillar-associated protein 1-like	XP_015754058.1	Acropora digitifera	41.795	7	7	6400000
2068	1	XP_015754168.1	XP_015754168.1	PREDICTED protein kinase C iota type-like	XP_015754168.1	Acropora digitifera	52.684	7	7	6100000
2069	1	XP_015754185.1	XP_015754185.1	PREDICTED LOW QUALITY PROTEIN protein RCC2 homolog	XP_015754185.1	Acropora digitifera	78.565	7	7	9900000
2070	1	XP_015754189.1	XP_015754189.1	PREDICTED MORN repeat-containing protein 1-like	XP_015754189.1	Acropora digitifera	58.5	12	7	1000000
2072	1	XP_015754254.1	XP_015754254.1	PREDICTED protein DDI1 homolog 2-like	XP_015754254.1	Acropora digitifera	36.557	7	7	24000000
2073	1	XP_015754750.1	XP_015754750.1	PREDICTED bromodomain-containing protein DDB_G0280777-like	XP_015754750.1	Acropora digitifera	68.177	7	7	3300000
2074	1	XP_015754868.1	XP_015754868.1	PREDICTED deoxynucleoside triphosphate triphosphohydrolase SAMHD1-like	XP_015754868.1	Acropora digitifera	40.699	10	7	940000
2075	1	XP_015754886.1	XP_015754886.1	PREDICTED UDP-glucose 4-epimerase-like	XP_015754886.1	Acropora digitifera	31.44	7	7	12000000
2076	1	XP_015754897.1	XP_015754897.1	PREDICTED ubiquitin carboxyl-terminal hydrolase 14-like	XP_015754897.1	Acropora digitifera	41.035	7	7	45000000
2077	1	XP_015754909.1	XP_015754909.1	PREDICTED trafficking protein particle complex subunit 12-like	XP_015754909.1	Acropora digitifera	42.743	7	7	3900000
2078	1	XP_015754910.1	XP_015754910.1	PREDICTED carboxypeptidase D-like	XP_015754910.1	Acropora digitifera	199.107	7	7	2800000
2079	1	XP_015754940.1	XP_015754940.1	PREDICTED protein FAM91A1-like	XP_015754940.1	Acropora digitifera	70.335	10	7	2800000
2080	1	XP_015755002.1	XP_015755002.1	PREDICTED centrosomal protein of 72 kDa-like	XP_015755002.1	Acropora digitifera	46.31	7	7	540000
2081	1	XP_015755093.1	XP_015755093.1	PREDICTED VPS9 domain-containing protein 1-like	XP_015755093.1	Acropora digitifera	97.135	7	7	4900000
2082	1	XP_015755298.1	XP_015755298.1	PREDICTED nucleosome assembly protein 1-like 1	XP_015755298.1	Acropora digitifera	46.237	7	7	210000000
2083	1	XP_015755328.1	XP_015755328.1	PREDICTED protein phosphatase 1A-like	XP_015755328.1	Acropora digitifera	37.867	7	7	13000000
2085	1	XP_015755358.1	XP_015755358.1	PREDICTED intraflagellar transport protein 27 homolog	XP_015755358.1	Acropora digitifera	21.107	7	7	4400000
2086	1	XP_015755495.1	XP_015755495.1	PREDICTED uncharacterized protein LOC107335035	XP_015755495.1	Acropora digitifera	98.777	7	7	2700000
2087	2	XP_015755508.1;XP_015755509.1	XP_015755508.1	PREDICTED calcium homeostasis endoplasmic reticulum protein-like isoform X1	XP_015755508.1	Acropora digitifera	75.683	9	7	8500000
2088	1	XP_015755534.1	XP_015755534.1	PREDICTED LOW QUALITY PROTEIN mitochondrial chaperone BCS1-like	XP_015755534.1	Acropora digitifera	47.83	8	7	1900000
2089	1	XP_015755640.1	XP_015755640.1	PREDICTED tetratricopeptide repeat protein 39B-like	XP_015755640.1	Acropora digitifera	67.168	7	7	170000
2090	1	XP_015755720.1	XP_015755720.1	PREDICTED succinyl-CoA3-ketoacid coenzyme A transferase 1, mitochondrial-like	XP_015755720.1	Acropora digitifera	56.649	7	7	21000000
2091	1	XP_015755734.1	XP_015755734.1	PREDICTED high mobility group nucleosome-binding domain-containing protein 5-like, partial	XP_015755734.1	Acropora digitifera	30.898	7	7	43000000
2092	1	XP_015755819.1	XP_015755819.1	PREDICTED putative tyrosinase-like protein tyr-3	XP_015755819.1	Acropora digitifera	39.077	7	7	8000000
2093	1	XP_015755859.1	XP_015755859.1	PREDICTED GDP-fucose protein O-fucosyltransferase 1-like	XP_015755859.1	Acropora digitifera	43.171	7	7	3900000
2094	1	XP_015755888.1	XP_015755888.1	PREDICTED 14-3-3 protein 1-like	XP_015755888.1	Acropora digitifera	29.903	7	7	85000000
2095	1	XP_015755889.1	XP_015755889.1	PREDICTED 14-3-3-like protein	XP_015755889.1	Acropora digitifera	26.388	7	7	230000000
2096	1	XP_015755961.1	XP_015755961.1	PREDICTED UBX domain-containing protein 4-like	XP_015755961.1	Acropora digitifera	52.495	7	7	13000000
2097	1	XP_015756087.1	XP_015756087.1	PREDICTED LOW QUALITY PROTEIN ATP-binding cassette sub-family B member 7, mitochondrial-like	XP_015756087.1	Acropora digitifera	59.813	7	7	7200000
2098	1	XP_015756130.1	XP_015756130.1	PREDICTED adhesion G protein-coupled receptor L3-like	XP_015756130.1	Acropora digitifera	123.558	7	7	4400000
2099	1	XP_015756131.1	XP_015756131.1	PREDICTED CTP synthase 1-like	XP_015756131.1	Acropora digitifera	59.319	10	7	9600000
2100	1	XP_015756261.1	XP_015756261.1	PREDICTED dorsal-ventral patterning tolloid-like protein 1	XP_015756261.1	Acropora digitifera	39.237	7	7	4100000
2101	1	XP_015756352.1	XP_015756352.1	PREDICTED probable D-lactate dehydrogenase, mitochondrial	XP_015756352.1	Acropora digitifera	63.307	7	7	30000000
2102	1	XP_015756433.1	XP_015756433.1	PREDICTED uncharacterized protein LOC107335893	XP_015756433.1	Acropora digitifera	40.498	7	7	4000000
2104	1	XP_015756510.1	XP_015756510.1	PREDICTED 40S ribosomal protein S12-like	XP_015756510.1	Acropora digitifera	15.231	7	7	59000000
2105	1	XP_015756595.1	XP_015756595.1	PREDICTED nucleoside-triphosphatase ntp-1-like	XP_015756595.1	Acropora digitifera	29.785	7	7	440000000
2106	1	XP_015756610.1	XP_015756610.1	PREDICTED BRCA2-interacting transcriptional repressor EMSY-like	XP_015756610.1	Acropora digitifera	121.107	7	7	2300000
2107	3	XP_015756659.1;XP_015756664.1;XP_015756670.1	XP_015756659.1	PREDICTED neurocalcin homolog isoform X1	XP_015756659.1	Acropora digitifera	25.163	10	7	27000000
2108	2	XP_015756669.1;XP_015756671.1	XP_015756669.1	PREDICTED DCN1-like protein 1 isoform X1	XP_015756669.1	Acropora digitifera	30.315	7	7	4800000
2109	1	XP_015756676.1	XP_015756676.1	PREDICTED arylsulfatase B-like	XP_015756676.1	Acropora digitifera	56.683	7	7	8700000
2110	1	XP_015756694.1	XP_015756694.1	PREDICTED coiled-coil domain-containing protein 39-like isoform X4	XP_015756694.1	Acropora digitifera	112.445	24	7	1600000
2111	2	XP_015756729.1;XP_015756730.1	XP_015756729.1	PREDICTED glutaredoxin domain-containing cysteine-rich protein 1-like	XP_015756729.1	Acropora digitifera	27.544	7	7	4700000
2112	1	XP_015756815.1	XP_015756815.1	PREDICTED fructose-2,6-bisphosphatase TIGAR-like	XP_015756815.1	Acropora digitifera	28.841	7	7	7700000
2113	1	XP_015756862.1	XP_015756862.1	PREDICTED uncharacterized protein LOC107336301	XP_015756862.1	Acropora digitifera	34.817	7	7	5200000
2114	1	XP_015756897.1	XP_015756897.1	PREDICTED LOW QUALITY PROTEIN brefeldin A-inhibited guanine nucleotide-exchange protein 3-like	XP_015756897.1	Acropora digitifera	234.193	7	7	4200000
2115	1	XP_015757010.1	XP_015757010.1	PREDICTED uncharacterized protein LOC107336447	XP_015757010.1	Acropora digitifera	81.088	7	7	24000000
2117	1	XP_015757165.1	XP_015757165.1	PREDICTED UPF0764 protein C16orf89 homolog	XP_015757165.1	Acropora digitifera	44.986	7	7	7800000
2118	1	XP_015757219.1	XP_015757219.1	PREDICTED protein wntless homolog	XP_015757219.1	Acropora digitifera	61.876	7	7	21000000
2119	1	XP_015757311.1	XP_015757311.1	PREDICTED thiopurine S-methyltransferase-like	XP_015757311.1	Acropora digitifera	27.146	7	7	27000000
2120	1	XP_015757327.1	XP_015757327.1	PREDICTED 40S ribosomal protein S8-like, partial	XP_015757327.1	Acropora digitifera	20.211	7	7	76000000
2121	1	XP_015757340.1	XP_015757340.1	PREDICTED vitamin K-dependent gamma-carboxylase-like	XP_015757340.1	Acropora digitifera	62.255	7	7	11000000
2122	1	XP_015757420.1	XP_015757420.1	PREDICTED renalase-like	XP_015757420.1	Acropora digitifera	39.06	7	7	5300000
2123	1	XP_015757570.1	XP_015757570.1	PREDICTED L-gulonolactone oxidase-like	XP_015757570.1	Acropora digitifera	48.639	7	7	6400000
2125	1	XP_015757762.1	XP_015757762.1	PREDICTED nuclear receptor-binding protein-like	XP_015757762.1	Acropora digitifera	56.646	7	7	5900000
2126	1	XP_015757771.1	XP_015757771.1	PREDICTED cytochrome c oxidase subunit 5B, mitochondrial-like	XP_015757771.1	Acropora digitifera	8.508	7	7	11000000
2127	1	XP_015757772.1	XP_015757772.1	PREDICTED poly(U)-specific endoribonuclease-B-like	XP_015757772.1	Acropora digitifera	37.591	7	7	48000000
2128	1	XP_015757774.1	XP_015757774.1	PREDICTED LOW QUALITY PROTEIN probable protein phosphatase CG10417	XP_015757774.1	Acropora digitifera	50.531	7	7	25000000
[truncated: 6,441 more rows]

## Sheet: Egg proteins
Supplementary Table 1. Identified Acropora digitifera egg proteins
#	Accession	Protein name	Molecular Weight	Identified Peptide Count	Protein Group Score	KK0916-1_200609dig6
1	XP_015765810.1	PREDICTED: reticulocalbin-2-like [Acropora digitifera]	43 kDa	8	1	94221640
2	XP_015747729.1	PREDICTED: GDP-L-fucose synthase-like isoform X1 [Acropora digitifera]	37 kDa	6	1	92515630
3	XP_015777642.1	PREDICTED: mannosyl-oligosaccharide 1,2-alpha-mannosidase IA-like [Acropora digitifera]	72 kDa	7	1	18669630
4	XP_015759024.1	PREDICTED: alcohol dehydrogenase [NADP(+)]-like [Acropora digitifera]	39 kDa	7	1	435344500
5	XP_015761537.1	PREDICTED: apolipophorins-like [Acropora digitifera]	132 kDa	85	1	224522200000
6	XP_015759464.1	PREDICTED: myoferlin-like [Acropora digitifera]	239 kDa	48	1	1149464000
7	XP_015765402.1	PREDICTED: epoxide hydrolase 1-like isoform X1 [Acropora digitifera]	53 kDa	7	1	26870540
8	XP_015759301.1	PREDICTED: FERM domain-containing protein 5-like isoform X1 [Acropora digitifera]	38 kDa	7	1	49388620
9	XP_015751291.1	PREDICTED: elongation factor Tu-like [Acropora digitifera]	45 kDa	17	1	150279900
10	XP_015764542.1	PREDICTED: protein phosphatase 1 regulatory subunit 12B-like [Acropora digitifera]	32 kDa	2	1	2495766
11	XP_015754207.1	PREDICTED: uncharacterized protein LOC107333858 [Acropora digitifera]	64 kDa	9	1	12299590
12	XP_015775457.1	PREDICTED: glutaryl-CoA dehydrogenase, mitochondrial-like [Acropora digitifera]	48 kDa	4	1	9132986
13	XP_015757441.1	PREDICTED: apoptosis-inducing factor 3-like isoform X1 [Acropora digitifera]	67 kDa	14	1	54744310
14	XP_015754953.1	PREDICTED: microtubule-associated protein RP/EB family member 1-like [Acropora digitifera]	34 kDa	12	1	146780000
15	XP_015769615.1	PREDICTED: cysteine--tRNA ligase, cytoplasmic-like [Acropora digitifera]	60 kDa	7	1	6963886
16	XP_015773658.1	PREDICTED: aspartate--tRNA ligase, cytoplasmic-like [Acropora digitifera]	65 kDa	19	1	415715600
17	XP_015769777.1	PREDICTED: Golgi-associated plant pathogenesis-related protein 1-like [Acropora digitifera]	27 kDa	7	1	299863700
18	XP_015774695.1	PREDICTED: serine/threonine-protein phosphatase 2A catalytic subunit beta isoform [Acropora digitife	36 kDa	6	1	13667700
19	XP_015752309.1	PREDICTED: 26S protease regulatory subunit 6B [Acropora digitifera]	46 kDa	10	1	31319500
20	XP_015761589.1	PREDICTED: apolipophorins-like [Acropora digitifera]	61 kDa	12	1	20790750
21	XP_015759896.1	PREDICTED: LOW QUALITY PROTEIN: prostamide/prostaglandin F synthase-like [Acropora digitifera]	22 kDa	7	1	76933680
22	XP_015751066.1	PREDICTED: eukaryotic translation initiation factor 5B-like, partial [Acropora digitifera]	132 kDa	10	1	8305976
23	XP_015776705.1	PREDICTED: piwi-like protein 1 [Acropora digitifera]	74 kDa	26	1	55070570
24	XP_015774126.1	PREDICTED: eukaryotic translation initiation factor 6-like [Acropora digitifera]	26 kDa	4	1	21982000
25	XP_015763219.1	PREDICTED: LOW QUALITY PROTEIN: septin-2-like [Acropora digitifera]	44 kDa	6	1	11183130
26	XP_015780666.1	PREDICTED: 60S ribosomal protein L13-like [Acropora digitifera]	25 kDa	5	1	368606200
27	XP_015768681.1	PREDICTED: CAD protein-like [Acropora digitifera]	180 kDa	38	1	177304700
28	XP_015773859.1	PREDICTED: mitochondrial import receptor subunit TOM40 homolog [Acropora digitifera]	28 kDa	4	1	17717350
29	XP_015761098.1	PREDICTED: 26S proteasome non-ATPase regulatory subunit 1-like [Acropora digitifera]	89 kDa	21	1	105481000
30	XP_015772646.1	PREDICTED: phosphoserine aminotransferase-like isoform X1 [Acropora digitifera]	41 kDa	12	1	432298900
31	XP_015778281.1	PREDICTED: probable ATP-dependent RNA helicase DDX4, partial [Acropora digitifera]	48 kDa	19	1	400958000
32	XP_015760268.1	PREDICTED: golgin subfamily A member 4-like [Acropora digitifera]	327 kDa	95	1	1959326000
33	XP_015767644.1	PREDICTED: presequence protease, mitochondrial-like [Acropora digitifera]	100 kDa	15	1	36457280
34	XP_015759457.1	PREDICTED: nucleolysin TIAR-like [Acropora digitifera]	39 kDa	8	1	66747390
35	XP_015763725.1	PREDICTED: LOW QUALITY PROTEIN: clathrin heavy chain 1-like [Acropora digitifera]	191 kDa	43	1	503928300
36	XP_015755921.1	PREDICTED: beta-galactosidase-1-like protein 3 [Acropora digitifera]	36 kDa	5	1	10341690
37	XP_015752966.1	PREDICTED: cAMP-dependent protein kinase type I-alpha regulatory subunit-like isoform X1 [Acropora d	42 kDa	11	1	55233950
38	XP_015761530.1	PREDICTED: uncharacterized protein LOC107340678 [Acropora digitifera]	551 kDa	54	1	303186900
39	XP_015766784.1	PREDICTED: di-N-acetylchitobiase-like [Acropora digitifera]	41 kDa	8	1	28405850
40	XP_015750309.1	PREDICTED: universal stress protein Slr1101-like [Acropora digitifera]	19 kDa	7	1	97168070
41	XP_015759797.1	PREDICTED: heterogeneous nuclear ribonucleoprotein U-like protein 1, partial [Acropora digitifera]	107 kDa	11	1	61060310
42	XP_015754021.1	PREDICTED: E3 ubiquitin-protein ligase RNF115-like isoform X1 [Acropora digitifera]	29 kDa	3	1	3497767
43	XP_015761822.1	PREDICTED: endoplasmin-like [Acropora digitifera]	97 kDa	26	1	683917700
44	XP_015780493.1	PREDICTED: LOW QUALITY PROTEIN: V-type proton ATPase catalytic subunit A isoform 2-like [Acropora di	70 kDa	14	0.999999	102162300
45	XP_015760999.1	PREDICTED: protein brambleberry-like isoform X1 [Acropora digitifera]	66 kDa	7	0.999999	6729590
46	XP_015773036.1	PREDICTED: proteasome subunit beta type-4-like [Acropora digitifera]	29 kDa	6	0.999999	90911460
47	XP_015755972.1	PREDICTED: integrin beta-1-like [Acropora digitifera]	81 kDa	13	0.999999	66988270	Integrin
48	XP_015770174.1	PREDICTED: LOW QUALITY PROTEIN: ubiquitin-like modifier-activating enzyme 1 [Acropora digitifera]	103 kDa	19	0.999999	418410000
49	XP_015763800.1	PREDICTED: 17-beta-hydroxysteroid dehydrogenase 14-like [Acropora digitifera]	20 kDa	4	0.999999	34980850
50	XP_015776569.1	PREDICTED: glycogen phosphorylase-like [Acropora digitifera]	93 kDa	23	0.999999	358813400
51	XP_015759264.1	PREDICTED: FERM domain-containing protein 3-like [Acropora digitifera]	20 kDa	4	0.999999	58517120
52	XP_015765358.1	PREDICTED: lambda-crystallin-like isoform X1 [Acropora digitifera]	36 kDa	8	0.999999	82941560
53	XP_015776178.1	PREDICTED: transcriptional activator protein Pur-alpha-like [Acropora digitifera]	30 kDa	9	0.999999	112064700
54	XP_015754886.1	PREDICTED: UDP-glucose 4-epimerase-like [Acropora digitifera]	31 kDa	7	0.999999	33686720
55	XP_015773662.1	PREDICTED: proteasome subunit alpha type-2 [Acropora digitifera]	26 kDa	5	0.999999	150192800
56	XP_015770859.1	PREDICTED: ER membrane protein complex subunit 2-like [Acropora digitifera]	35 kDa	6	0.999999	20021930
57	XP_015761817.1	PREDICTED: cysteine-rich with EGF-like domain protein 2 isoform X1 [Acropora digitifera]	52 kDa	3	0.999999	16057780
58	XP_015755286.1	PREDICTED: nuclear pore complex protein Nup214-like [Acropora digitifera]	60 kDa	5	0.999999	5800073
59	XP_015767394.1	PREDICTED: cholesterol oxidase-like isoform X1 [Acropora digitifera]	64 kDa	15	0.999999	1205987000
60	XP_015763830.1	PREDICTED: thioredoxin reductase 3-like isoform X1 [Acropora digitifera]	47 kDa	7	0.999999	38255310
61	XP_015775597.1	PREDICTED: caprin-1-like [Acropora digitifera]	24 kDa	2	0.999999	24127410
62	XP_015760962.1	PREDICTED: transketolase-like protein 2 [Acropora digitifera]	65 kDa	14	0.999999	240842900
63	XP_015755408.1	PREDICTED: MICOS complex subunit MIC60-like [Acropora digitifera]	66 kDa	17	0.999999	44327590
64	XP_015776668.1	PREDICTED: D-3-phosphoglycerate dehydrogenase-like [Acropora digitifera]	54 kDa	11	0.999999	283781400
65	XP_015748160.1	PREDICTED: urease subunit alpha-like [Acropora digitifera]	83 kDa	17	0.999999	372972000
66	XP_015769682.1	PREDICTED: maestro heat-like repeat-containing protein family member 1 isoform X1 [Acropora digitife	165 kDa	38	0.999999	99907480
67	XP_015764026.1	PREDICTED: translocon-associated protein subunit alpha-like [Acropora digitifera]	35 kDa	5	0.999999	51846310
68	XP_015761125.1	PREDICTED: alpha-(1,3)-fucosyltransferase 11-like [Acropora digitifera]	58 kDa	8	0.999999	15992350
69	XP_015756545.1	PREDICTED: 60 kDa heat shock protein, mitochondrial-like [Acropora digitifera]	62 kDa	22	0.999999	573937200
70	XP_015762605.1	PREDICTED: ras-like protein RAS2 [Acropora digitifera]	15 kDa	7	0.999999	35797020
71	XP_015753615.1	PREDICTED: uncharacterized protein LOC107333324 isoform X1 [Acropora digitifera]	62 kDa	18	0.999999	1443026000
72	XP_015774666.1	PREDICTED: T-complex protein 1 subunit beta-like [Acropora digitifera]	57 kDa	19	0.999999	429600000
73	XP_015774094.1	PREDICTED: T-complex protein 1 subunit gamma-like [Acropora digitifera]	60 kDa	19	0.999999	630587800
74	XP_015754893.1	PREDICTED: calcium-transporting ATPase sarcoplasmic/endoplasmic reticulum type-like [Acropora digiti	104 kDa	20	0.999999	57444100
75	XP_015749845.1	PREDICTED: uncharacterized protein LOC107329692 [Acropora digitifera]	38 kDa	4	0.999999	282691100
76	XP_015749278.1	PREDICTED: ATP-binding cassette sub-family E member 1-like, partial [Acropora digitifera]	69 kDa	10	0.999999	36142860
77	XP_015764679.1	PREDICTED: coatomer subunit beta'-like, partial [Acropora digitifera]	127 kDa	19	0.999999	144040800
78	XP_015778161.1	PREDICTED: PDZ and LIM domain protein 7-like isoform X2 [Acropora digitifera]	65 kDa	11	0.999999	29013920
79	XP_015750568.1	PREDICTED: beta-ureidopropionase-like [Acropora digitifera]	12 kDa	2	0.999999	3711081
80	XP_015765365.1	PREDICTED: 60S ribosomal protein L24-like [Acropora digitifera]	18 kDa	3	0.999999	138781700
81	XP_015776777.1	PREDICTED: 2,3-bisphosphoglycerate-independent phosphoglycerate mutase-like [Acropora digitifera]	50 kDa	13	0.999999	162994300
82	XP_015765725.1	PREDICTED: retinol dehydrogenase 8-like isoform X1 [Acropora digitifera]	32 kDa	7	0.999999	160384000
83	XP_015780390.1	PREDICTED: neurogenic locus Notch protein-like [Acropora digitifera]	109 kDa	7	0.999999	17628130
84	XP_015758493.1	PREDICTED: major vault protein-like isoform X1 [Acropora digitifera]	66 kDa	12	0.999999	72301460
85	XP_015775211.1	PREDICTED: LOW QUALITY PROTEIN: cytoplasmic dynein 1 heavy chain 1-like [Acropora digitifera]	453 kDa	84	0.999999	328906700
86	XP_015753241.1	PREDICTED: quinone oxidoreductase 1-like isoform X2 [Acropora digitifera]	27 kDa	9	0.999999	38074700
87	XP_015779447.1	PREDICTED: LOW QUALITY PROTEIN: cyclin-dependent kinase 1-like [Acropora digitifera]	37 kDa	6	0.999999	41021210
88	XP_015764744.1	PREDICTED: ubiquitin carboxyl-terminal hydrolase isozyme L5-like isoform X1 [Acropora digitifera]	42 kDa	9	0.999999	64374580
89	XP_015759760.1	PREDICTED: uncharacterized HIT-like protein slr1234 [Acropora digitifera]	19 kDa	5	0.999999	21281790
90	XP_015754960.1	PREDICTED: coronin-6-like [Acropora digitifera]	48 kDa	11	0.999999	334022000
91	XP_015749289.1	PREDICTED: proliferation-associated protein 2G4-like [Acropora digitifera]	44 kDa	10	0.999999	204079000
92	XP_015757013.1	PREDICTED: L-galactose dehydrogenase-like [Acropora digitifera]	39 kDa	6	0.999999	25336970
93	XP_015754989.1	PREDICTED: GTP-binding nuclear protein Ran [Acropora digitifera]	25 kDa	6	0.999999	648755900
94	XP_015777141.1	PREDICTED: protein NDRG1-like [Acropora digitifera]	37 kDa	10	0.999999	65408870
95	XP_015763718.1	PREDICTED: major vault protein-like [Acropora digitifera]	67 kDa	21	0.999999	193970600
96	XP_015750163.1	PREDICTED: mini-chromosome maintenance complex-binding protein-like [Acropora digitifera]	68 kDa	10	0.999999	18606630
97	XP_015760288.1	PREDICTED: centromere-associated protein E-like [Acropora digitifera]	282 kDa	83	0.999999	808552400
98	XP_015772242.1	PREDICTED: transient receptor potential cation channel subfamily M member 2-like isoform X2 [Acropor	126 kDa	23	0.999999	101694700
99	XP_015755888.1	PREDICTED: 14-3-3 protein 1-like [Acropora digitifera]	30 kDa	8	0.999999	61915390
100	XP_015764597.1	PREDICTED: hypoxia up-regulated protein 1-like [Acropora digitifera]	94 kDa	9	0.999999	32915270
101	XP_015762069.1	PREDICTED: mitochondrial enolase superfamily member 1-like [Acropora digitifera]	49 kDa	11	0.999999	63249540
102	XP_015751429.1	PREDICTED: surfeit locus protein 4 homolog [Acropora digitifera]	31 kDa	7	0.999999	111164300
103	XP_015770560.1	PREDICTED: uncharacterized protein LOC107348980 [Acropora digitifera]	70 kDa	10	0.999999	267971800
104	XP_015769189.1	PREDICTED: eIF-2-alpha kinase activator GCN1-like [Acropora digitifera]	285 kDa	38	0.999999	78455050
105	XP_015754892.1	PREDICTED: intraflagellar transport protein 172 homolog [Acropora digitifera]	175 kDa	19	0.999999	17571900
106	XP_015749668.1	PREDICTED: aconitate hydratase, mitochondrial-like [Acropora digitifera]	58 kDa	10	0.999998	179797500
107	XP_015769754.1	PREDICTED: alpha-aminoadipic semialdehyde dehydrogenase-like [Acropora digitifera]	50 kDa	9	0.999998	50988620
108	XP_015765590.1	PREDICTED: uncharacterized protein LOC107344456 [Acropora digitifera]	33 kDa	7	0.999998	15733760
109	XP_015759296.1	PREDICTED: elongation factor 2-like [Acropora digitifera]	94 kDa	27	0.999998	1510531000
110	XP_015780202.1	PREDICTED: long-chain-fatty-acid--CoA ligase 1-like [Acropora digitifera]	87 kDa	19	0.999998	25075390
111	XP_015759113.1	PREDICTED: allantoicase-like [Acropora digitifera]	44 kDa	7	0.999998	3817868
112	XP_015752459.1	PREDICTED: LOW QUALITY PROTEIN: histone-binding protein RBBP7-like [Acropora digitifera]	49 kDa	5	0.999998	51859630
113	XP_015759462.1	PREDICTED: myoferlin-like [Acropora digitifera]	238 kDa	44	0.999998	681148000
114	XP_015769629.1	PREDICTED: myotrophin-like [Acropora digitifera]	13 kDa	2	0.999998	9564365
115	XP_015757823.1	PREDICTED: uncharacterized protein LOC107337226 [Acropora digitifera]	39 kDa	7	0.999998	39524430
116	XP_015768194.1	PREDICTED: syntenin-1-like isoform X1 [Acropora digitifera]	32 kDa	5	0.999998	35087870
117	XP_015767917.1	PREDICTED: ribonucleoside-diphosphate reductase large subunit-like [Acropora digitifera]	79 kDa	13	0.999998	184529000
118	XP_015758021.1	PREDICTED: protein transport protein Sec24C-like [Acropora digitifera]	129 kDa	14	0.999998	37584050
119	XP_015771271.1	PREDICTED: DNA replication licensing factor mcm5-like [Acropora digitifera]	82 kDa	24	0.999998	86366840
120	XP_015771207.1	PREDICTED: uncharacterized protein LOC107349539 [Acropora digitifera]	69 kDa	15	0.999998	502135500
121	XP_015757328.1	PREDICTED: dolichyl-diphosphooligosaccharide--protein glycosyltransferase subunit 2-like, partial [A	64 kDa	11	0.999998	134245900
122	XP_015763923.1	PREDICTED: osteoclast-stimulating factor 1-like [Acropora digitifera]	23 kDa	4	0.999998	10480050
123	XP_015766029.1	PREDICTED: regucalcin-like [Acropora digitifera]	30 kDa	8	0.999998	33694890
124	XP_015753239.1	PREDICTED: quinone oxidoreductase 1-like [Acropora digitifera]	30 kDa	12	0.999998	106251000
125	XP_015774550.1	PREDICTED: myosin heavy chain, striated muscle-like [Acropora digitifera]	209 kDa	69	0.999998	541765500
126	XP_015760088.1	PREDICTED: serine/arginine-rich splicing factor 4-like [Acropora digitifera]	24 kDa	1	0.999998	236636
127	XP_015777844.1	PREDICTED: excitatory amino acid transporter 2-like [Acropora digitifera]	45 kDa	5	0.999998	24404170
128	XP_015759692.1	PREDICTED: LOW QUALITY PROTEIN: histone-arginine methyltransferase CARMER-like [Acropora digitifera]	66 kDa	5	0.999998	13590660
129	XP_015749734.1	PREDICTED: LOW QUALITY PROTEIN: serine/threonine-protein kinase Sgk1-like [Acropora digitifera]	41 kDa	10	0.999998	51596110
130	XP_015766855.1	PREDICTED: serine hydroxymethyltransferase, mitochondrial-like [Acropora digitifera]	45 kDa	5	0.999998	84362670
131	XP_015773104.1	PREDICTED: NADH dehydrogenase [ubiquinone] 1 alpha subcomplex subunit 8-like [Acropora digitifera]	15 kDa	5	0.999998	19506600
132	XP_015753157.1	PREDICTED: peroxiredoxin-6-like [Acropora digitifera]	33 kDa	12	0.999998	1616087000
133	XP_015771074.1	PREDICTED: nucleoporin NUP188 homolog [Acropora digitifera]	181 kDa	12	0.999998	7929969
134	XP_015748609.1	PREDICTED: tyrosine--tRNA ligase, cytoplasmic-like [Acropora digitifera]	33 kDa	8	0.999998	521111200
135	XP_015761823.1	PREDICTED: ATP-dependent RNA helicase DDX3X-like [Acropora digitifera]	66 kDa	18	0.999998	234027800
136	XP_015753442.1	PREDICTED: ornithine aminotransferase, mitochondrial-like [Acropora digitifera]	37 kDa	8	0.999998	55940760
137	XP_015774769.1	PREDICTED: UTP--glucose-1-phosphate uridylyltransferase-like isoform X1 [Acropora digitifera]	39 kDa	11	0.999998	93588890
138	XP_015765879.1	PREDICTED: brain-specific angiogenesis inhibitor 1-associated protein 2-like [Acropora digitifera]	50 kDa	8	0.999998	47601480
139	XP_015773844.1	PREDICTED: exosome complex component RRP4-like [Acropora digitifera]	31 kDa	4	0.999998	5355903
140	XP_015758278.1	PREDICTED: bifunctional purine biosynthesis protein PURH-like [Acropora digitifera]	43 kDa	14	0.999998	216008500
141	XP_015751306.1	PREDICTED: putative serine protease K12H4.7 [Acropora digitifera]	22 kDa	1	0.999998	527013
142	XP_015777813.1	PREDICTED: glucose-6-phosphate isomerase-like [Acropora digitifera]	63 kDa	7	0.999998	104915000
143	XP_015768109.1	PREDICTED: dynein assembly factor 5, axonemal-like [Acropora digitifera]	101 kDa	11	0.999998	7774931
144	XP_015778637.1	PREDICTED: FACT complex subunit SPT16-like [Acropora digitifera]	113 kDa	19	0.999998	53979010
145	XP_015756232.1	PREDICTED: uncharacterized protein LOC107335711 [Acropora digitifera]	17 kDa	5	0.999998	451069500
146	XP_015769247.1	PREDICTED: NIF3-like protein 1 [Acropora digitifera]	43 kDa	9	0.999998	19103030
147	XP_015764985.1	PREDICTED: trifunctional purine biosynthetic protein adenosine-3-like [Acropora digitifera]	62 kDa	8	0.999998	11451080
148	XP_015769289.1	PREDICTED: isocitrate dehydrogenase [NAD] subunit beta, mitochondrial-like [Acropora digitifera]	42 kDa	7	0.999998	37997400
149	XP_015756841.1	PREDICTED: protein D3-like, partial [Acropora digitifera]	17 kDa	4	0.999998	16522430
150	XP_015767744.1	PREDICTED: 6-phosphogluconate dehydrogenase, decarboxylating-like [Acropora digitifera]	53 kDa	16	0.999998	596973700
151	XP_015762588.1	PREDICTED: serine/threonine-protein kinase 33-like [Acropora digitifera]	50 kDa	3	0.999998	2286920
152	XP_015753560.1	PREDICTED: vacuolar protein sorting-associated protein 26B-like [Acropora digitifera]	26 kDa	3	0.999998	43923880
153	XP_015769627.1	PREDICTED: cytosolic non-specific dipeptidase-like [Acropora digitifera]	19 kDa	7	0.999998	109079400
154	XP_015780825.1	PREDICTED: alpha-dioxygenase 2-like [Acropora digitifera]	64 kDa	21	0.999998	361563500
155	XP_015759367.1	PREDICTED: prohibitin-like [Acropora digitifera]	23 kDa	9	0.999997	378354600
156	XP_015765593.1	PREDICTED: carnitine O-acetyltransferase-like isoform X1 [Acropora digitifera]	72 kDa	11	0.999997	276525600
157	XP_015748258.1	PREDICTED: NADH dehydrogenase [ubiquinone] 1 alpha subcomplex subunit 11-like [Acropora digitifera]	16 kDa	3	0.999997	2424901
158	XP_015757012.1	PREDICTED: bifunctional glutamate/proline--tRNA ligase-like [Acropora digitifera]	144 kDa	29	0.999997	108388800
159	XP_015747989.1	PREDICTED: electron transfer flavoprotein-ubiquinone oxidoreductase, mitochondrial-like [Acropora di	68 kDa	14	0.999997	101056300
160	XP_015780030.1	PREDICTED: glutathione S-transferase Mu 3-like [Acropora digitifera]	22 kDa	13	0.999997	228554000
161	XP_015768335.1	PREDICTED: thioredoxin domain-containing protein 3 homolog [Acropora digitifera]	43 kDa	9	0.999997	487883700
162	XP_015769913.1	PREDICTED: dihydroorotate dehydrogenase (quinone), mitochondrial-like [Acropora digitifera]	41 kDa	12	0.999997	39434580
163	XP_015772690.1	PREDICTED: prolyl endopeptidase-like [Acropora digitifera]	60 kDa	18	0.999997	91740200
164	XP_015769089.1	PREDICTED: vitellogenin-like isoform X1 [Acropora digitifera]	76 kDa	13	0.999997	4661654
165	XP_015771376.1	PREDICTED: carbonic anhydrase 12-like [Acropora digitifera]	58 kDa	3	0.999997	93262180
166	XP_015774048.1	PREDICTED: mRNA cap guanine-N7 methyltransferase-like [Acropora digitifera]	37 kDa	6	0.999997	42098410
167	XP_015775450.1	PREDICTED: LOW QUALITY PROTEIN: ER membrane protein complex subunit 1-like [Acropora digitifera]	113 kDa	20	0.999997	46866520
168	XP_015753993.1	PREDICTED: DNA-directed RNA polymerase III subunit RPC3-like [Acropora digitifera]	60 kDa	5	0.999997	2848671
169	XP_015777750.1	PREDICTED: GDP-mannose 4,6 dehydratase-like isoform X2 [Acropora digitifera]	41 kDa	14	0.999997	72543830
170	XP_015748068.1	PREDICTED: LOW QUALITY PROTEIN: spectrin alpha chain, non-erythrocytic 1-like [Acropora digitifera]	229 kDa	72	0.999997	143801800
171	XP_015773736.1	PREDICTED: multifunctional protein ADE2-like [Acropora digitifera]	47 kDa	14	0.999997	1086970000
172	XP_015755885.1	PREDICTED: 14-3-3 protein beta/alpha-1-like isoform X1 [Acropora digitifera]	30 kDa	9	0.999997	115516200
173	XP_015764105.1	PREDICTED: very long-chain specific acyl-CoA dehydrogenase, mitochondrial-like, partial [Acropora di	55 kDa	9	0.999997	175752900
174	XP_015768639.1	PREDICTED: pyruvate kinase PKM-like [Acropora digitifera]	53 kDa	16	0.999997	181161600
175	XP_015760947.1	PREDICTED: mitochondrial-processing peptidase subunit beta-like [Acropora digitifera]	32 kDa	5	0.999997	28584430
176	XP_015761082.1	PREDICTED: plastin-3-like [Acropora digitifera]	70 kDa	14	0.999997	185559500
177	XP_015768565.1	PREDICTED: uncharacterized protein LOC107347197 [Acropora digitifera]	62 kDa	11	0.999997	49706590
178	XP_015759278.1	PREDICTED: coatomer subunit epsilon-like [Acropora digitifera]	30 kDa	5	0.999997	3413327
179	XP_015758815.1	PREDICTED: translin-like [Acropora digitifera]	11 kDa	3	0.999997	12401040
180	XP_015766871.1	PREDICTED: proteasome subunit alpha type-7-like [Acropora digitifera]	17 kDa	4	0.999997	96204380
181	XP_015756421.1	PREDICTED: gamma-aminobutyric acid receptor-associated protein-like 2 [Acropora digitifera]	14 kDa	3	0.999997	4728072
182	XP_015754731.1	PREDICTED: 60S ribosomal protein L17-like isoform X1 [Acropora digitifera]	21 kDa	5	0.999997	132369500
183	XP_015749685.1	PREDICTED: somatomedin-B and thrombospondin type-1 domain-containing protein-like, partial [Acropora	27 kDa	3	0.999997	3864076
184	XP_015762822.1	PREDICTED: coatomer subunit gamma-1-like [Acropora digitifera]	80 kDa	12	0.999997	19805850
185	XP_015765970.1	PREDICTED: clathrin light chain A-like [Acropora digitifera]	11 kDa	5	0.999997	19139240
186	XP_015753140.1	PREDICTED: far upstream element-binding protein 2-like [Acropora digitifera]	69 kDa	13	0.999997	25945070
187	XP_015761703.1	PREDICTED: glutamic acid-rich protein-like [Acropora digitifera]	98 kDa	7	0.999997	16749100
188	XP_015773181.1	PREDICTED: DNA mismatch repair protein Msh2-like [Acropora digitifera]	132 kDa	9	0.999997	10199630
189	XP_015755820.1	PREDICTED: mitogen-activated protein kinase 1-like [Acropora digitifera]	34 kDa	10	0.999997	130661600
190	XP_015764826.1	PREDICTED: endothelial differentiation-related factor 1-like [Acropora digitifera]	14 kDa	3	0.999997	9113713
191	XP_015766072.1	PREDICTED: alpha-actinin, sarcomeric-like [Acropora digitifera]	44 kDa	14	0.999997	297810400
192	XP_015759955.1	PREDICTED: moesin-like [Acropora digitifera]	69 kDa	16	0.999997	249270200
193	XP_015778320.1	PREDICTED: LOW QUALITY PROTEIN: nck-associated protein 1 homolog [Acropora digitifera]	134 kDa	24	0.999997	56232220
194	XP_015749731.1	PREDICTED: serine/threonine-protein kinase Sgk1-like [Acropora digitifera]	29 kDa	5	0.999997	25551220
195	XP_015752962.1	PREDICTED: dolichyl-diphosphooligosaccharide--protein glycosyltransferase subunit 1-like [Acropora d	42 kDa	6	0.999997	142427900
196	XP_015759374.1	PREDICTED: glucose-6-phosphate 1-dehydrogenase-like [Acropora digitifera]	62 kDa	19	0.999997	392964000
197	XP_015762785.1	PREDICTED: signal recognition particle 54 kDa protein [Acropora digitifera]	42 kDa	5	0.999997	3380034
198	XP_015763462.1	PREDICTED: tetratricopeptide repeat protein 38-like [Acropora digitifera]	44 kDa	9	0.999996	26616760
199	XP_015769668.1	PREDICTED: tyrosine aminotransferase-like [Acropora digitifera]	42 kDa	7	0.999996	17081270
200	XP_015757444.1	PREDICTED: malate synthase-like isoform X2 [Acropora digitifera]	60 kDa	20	0.999996	1002304000
201	XP_015767358.1	PREDICTED: dihydrolipoyl dehydrogenase, mitochondrial-like [Acropora digitifera]	49 kDa	7	0.999996	41507760
202	XP_015755383.1	PREDICTED: ATP synthase F(0) complex subunit B1, mitochondrial-like [Acropora digitifera]	32 kDa	10	0.999996	238555900
203	XP_015762271.1	PREDICTED: N-acyl-phosphatidylethanolamine-hydrolyzing phospholipase D-like [Acropora digitifera]	40 kDa	5	0.999996	4064413
204	XP_015756332.1	PREDICTED: LOW QUALITY PROTEIN: 60S ribosomal protein L5-like [Acropora digitifera]	36 kDa	8	0.999996	175335100
205	XP_015779915.1	PREDICTED: phosphatidylserine decarboxylase proenzyme 3-like [Acropora digitifera]	35 kDa	4	0.999996	255607000
206	XP_015778361.1	PREDICTED: 40S ribosomal protein S3a-like [Acropora digitifera]	26 kDa	7	0.999996	275200700
207	XP_015753348.1	PREDICTED: ubiquitin-like-conjugating enzyme ATG3 [Acropora digitifera]	36 kDa	5	0.999996	25432460
208	XP_015763499.1	PREDICTED: UPF0609 protein C4orf27 homolog [Acropora digitifera]	24 kDa	6	0.999996	12380770
209	XP_015756549.1	PREDICTED: trifunctional enzyme subunit beta, mitochondrial-like [Acropora digitifera]	35 kDa	7	0.999996	165979200
210	XP_015774347.1	PREDICTED: elongation factor 1-beta-like, partial [Acropora digitifera]	14 kDa	7	0.999996	446314500
211	XP_015754850.1	PREDICTED: otoferlin-like [Acropora digitifera]	177 kDa	24	0.999996	41161980
212	XP_015771372.1	PREDICTED: protein DD3-3-like [Acropora digitifera]	48 kDa	13	0.999996	179842100
213	XP_015757010.1	PREDICTED: uncharacterized protein LOC107336447 [Acropora digitifera]	81 kDa	7	0.999996	19158060
214	XP_015761771.1	PREDICTED: LOW QUALITY PROTEIN: S-phase kinase-associated protein 1-like [Acropora digitifera]	22 kDa	3	0.999996	14589270
215	XP_015759818.1	PREDICTED: uncharacterized protein LOC107339092 [Acropora digitifera]	17 kDa	3	0.999996	13821900
216	XP_015776230.1	PREDICTED: tudor domain-containing protein 1-like [Acropora digitifera]	34 kDa	2	0.999996	2515704
217	XP_015774023.1	PREDICTED: vacuolar protein sorting-associated protein 4B-like, partial [Acropora digitifera]	42 kDa	7	0.999996	90309470
218	XP_015757446.1	PREDICTED: isocitrate lyase-like [Acropora digitifera]	47 kDa	12	0.999996	450514200
219	XP_015760888.1	PREDICTED: calumenin-like, partial [Acropora digitifera]	21 kDa	9	0.999996	61942990
220	XP_015776495.1	PREDICTED: transportin-1-like [Acropora digitifera]	100 kDa	19	0.999996	46378020
221	XP_015778339.1	PREDICTED: N-acetylglucosamine-6-sulfatase-like [Acropora digitifera]	57 kDa	6	0.999996	27178890
222	XP_015756809.1	PREDICTED: uncharacterized protein LOC107336255 [Acropora digitifera]	78 kDa	8	0.999996	16733900
223	XP_015758626.1	PREDICTED: spliceosome RNA helicase Ddx39b [Acropora digitifera]	49 kDa	9	0.999996	41417530
224	XP_015756190.1	PREDICTED: uncharacterized protein LOC107335672 [Acropora digitifera]	28 kDa	3	0.999996	8177760
225	XP_015764825.1	PREDICTED: BRCA1-associated protein-like [Acropora digitifera]	64 kDa	11	0.999996	7377755
226	XP_015772336.1	PREDICTED: serotransferrin-like isoform X2 [Acropora digitifera]	43 kDa	8	0.999996	172307500
227	XP_015753171.1	PREDICTED: ras-related protein Rab-14-like [Acropora digitifera]	22 kDa	6	0.999996	31621870
228	XP_015755191.1	PREDICTED: asparagine--tRNA ligase, cytoplasmic-like [Acropora digitifera]	70 kDa	15	0.999995	167765200
229	XP_015766359.1	PREDICTED: nicalin-1-like [Acropora digitifera]	72 kDa	12	0.999995	38519190
230	XP_015752008.1	PREDICTED: argininosuccinate lyase-like [Acropora digitifera]	52 kDa	13	0.999995	97809330
231	XP_015764342.1	PREDICTED: importin subunit alpha-4-like [Acropora digitifera]	46 kDa	7	0.999995	7405185
232	XP_015758916.1	PREDICTED: hydroxyacyl-coenzyme A dehydrogenase, mitochondrial-like [Acropora digitifera]	32 kDa	4	0.999995	42082280
233	XP_015759778.1	PREDICTED: proteasome subunit alpha type-6-like [Acropora digitifera]	25 kDa	8	0.999995	263024500
234	XP_015767939.1	PREDICTED: E3 ubiquitin-protein ligase HUWE1-like [Acropora digitifera]	408 kDa	45	0.999995	70155190
235	XP_015761787.1	PREDICTED: 60S ribosomal protein L8-like [Acropora digitifera]	21 kDa	3	0.999995	106625200
236	XP_015761410.1	PREDICTED: low molecular weight phosphotyrosine protein phosphatase-like [Acropora digitifera]	18 kDa	5	0.999995	28806360
237	XP_015747767.1	PREDICTED: translation initiation factor eIF-2B subunit gamma-like [Acropora digitifera]	47 kDa	7	0.999995	18660370
238	XP_015770328.1	PREDICTED: Golgi apparatus protein 1-like [Acropora digitifera]	93 kDa	14	0.999995	24789000
239	XP_015749986.1	PREDICTED: splicing factor U2AF 65 kDa subunit-like [Acropora digitifera]	43 kDa	2	0.999995	4917489
240	XP_015754209.1	PREDICTED: F-actin-capping protein subunit beta-like [Acropora digitifera]	31 kDa	10	0.999995	150466500
241	XP_015755100.1	PREDICTED: saccharopine dehydrogenase-like oxidoreductase [Acropora digitifera]	40 kDa	4	0.999995	17333240
242	XP_015765131.1	PREDICTED: phospholipase A-2-activating protein-like [Acropora digitifera]	77 kDa	14	0.999994	13227860
243	XP_015764725.1	PREDICTED: sec1 family domain-containing protein 1-like [Acropora digitifera]	66 kDa	9	0.999994	15249770
244	XP_015765141.1	PREDICTED: vigilin-like [Acropora digitifera]	135 kDa	33	0.999994	152437300
245	XP_015775018.1	PREDICTED: fermitin family homolog 2-like [Acropora digitifera]	77 kDa	14	0.999994	65371180
246	XP_015759792.1	PREDICTED: leucine-rich PPR motif-containing protein, mitochondrial-like [Acropora digitifera]	56 kDa	5	0.999994	43033790
247	XP_015751591.1	PREDICTED: LOW QUALITY PROTEIN: polyadenylate-binding protein 4-like [Acropora digitifera]	70 kDa	15	0.999994	82841090
248	XP_015751373.1	PREDICTED: uncharacterized protein C15orf26 homolog [Acropora digitifera]	35 kDa	3	0.999994	3148327
249	XP_015770258.1	PREDICTED: glucosamine-6-phosphate isomerase 2-like isoform X1 [Acropora digitifera]	38 kDa	9	0.999994	26892770
250	XP_015754237.1	PREDICTED: glutathione S-transferase kappa 1-like [Acropora digitifera]	26 kDa	4	0.999994	50130260
251	XP_015752532.1	PREDICTED: glutamate dehydrogenase, mitochondrial-like [Acropora digitifera]	42 kDa	8	0.999994	30298160
252	XP_015768341.1	PREDICTED: kelch-like protein 18 [Acropora digitifera]	62 kDa	7	0.999994	4139175
253	XP_015773394.1	PREDICTED: LOW QUALITY PROTEIN: cystathionine gamma-synthase-like [Acropora digitifera]	44 kDa	7	0.999994	5880948
254	XP_015765825.1	PREDICTED: 26S proteasome non-ATPase regulatory subunit 5-like [Acropora digitifera]	57 kDa	11	0.999994	47070060
255	XP_015752312.1	PREDICTED: ATPase family AAA domain-containing protein 3-B-like [Acropora digitifera]	65 kDa	15	0.999994	42785640
256	XP_015780719.1	PREDICTED: aminomethyltransferase, mitochondrial-like [Acropora digitifera]	20 kDa	4	0.999994	3686685
257	XP_015766825.1	PREDICTED: lethal(2) giant larvae protein homolog 1-like [Acropora digitifera]	76 kDa	18	0.999994	684848000
258	XP_015777345.1	PREDICTED: F-actin-capping protein subunit alpha-2-like isoform X1 [Acropora digitifera]	33 kDa	11	0.999994	109166600
259	XP_015771783.1	PREDICTED: nuclear protein localization protein 4 homolog [Acropora digitifera]	29 kDa	8	0.999994	29538240
260	XP_015764429.1	PREDICTED: sorting nexin-32-like [Acropora digitifera]	26 kDa	7	0.999994	54798670
261	XP_015777241.1	PREDICTED: dystrophin-like [Acropora digitifera]	45 kDa	9	0.999994	31360310
262	XP_015755189.1	PREDICTED: phosphoacetylglucosamine mutase-like [Acropora digitifera]	58 kDa	17	0.999994	73457550
263	XP_015770629.1	PREDICTED: caltractin isoform X1 [Acropora digitifera]	19 kDa	3	0.999994	10181370
264	XP_015766322.1	PREDICTED: gelsolin-like protein 1 [Acropora digitifera]	28 kDa	9	0.999994	563463700
265	XP_015751222.1	PREDICTED: LOW QUALITY PROTEIN: echinoderm microtubule-associated protein-like 6 [Acropora digitifer	193 kDa	34	0.999994	136718700
266	XP_015763463.1	PREDICTED: cullin-associated NEDD8-dissociated protein 1-like [Acropora digitifera]	158 kDa	29	0.999994	137592200
267	XP_015771690.1	PREDICTED: 26S proteasome non-ATPase regulatory subunit 2-like [Acropora digitifera]	50 kDa	18	0.999994	60603660
268	XP_015770010.1	PREDICTED: alpha-aminoadipic semialdehyde synthase, mitochondrial-like [Acropora digitifera]	77 kDa	16	0.999994	104750900
269	XP_015759467.1	PREDICTED: NHL repeat-containing protein 2-like [Acropora digitifera]	81 kDa	15	0.999993	36964170
270	XP_015758266.1	PREDICTED: reticulon-1-A-like [Acropora digitifera]	32 kDa	9	0.999993	234893300
271	XP_015775122.1	PREDICTED: LOW QUALITY PROTEIN: leucine--tRNA ligase, cytoplasmic-like [Acropora digitifera]	123 kDa	23	0.999993	46268210
272	XP_015775300.1	PREDICTED: uncharacterized protein LOC107353480 isoform X1 [Acropora digitifera]	18 kDa	4	0.999993	3117578
273	XP_015775183.1	PREDICTED: NADH dehydrogenase [ubiquinone] iron-sulfur protein 4, mitochondrial-like [Acropora digit	13 kDa	2	0.999993	7014348
274	XP_015760960.1	PREDICTED: LOW QUALITY PROTEIN: filamin-A-like [Acropora digitifera]	313 kDa	66	0.999993	2165038000
275	XP_015774896.1	PREDICTED: LOW QUALITY PROTEIN: transitional endoplasmic reticulum ATPase-like [Acropora digitifera]	90 kDa	23	0.999993	698224500
276	XP_015750164.1	PREDICTED: transmembrane and coiled-coil domain-containing protein 1-like [Acropora digitifera]	25 kDa	2	0.999993	8992428
277	XP_015753142.1	PREDICTED: 40S ribosomal protein S5-like [Acropora digitifera]	21 kDa	3	0.999993	38394880
278	XP_015775785.1	PREDICTED: peroxisomal sarcosine oxidase-like [Acropora digitifera]	43 kDa	7	0.999993	21615290
279	XP_015770703.1	PREDICTED: dynactin subunit 1-like [Acropora digitifera]	99 kDa	23	0.999993	37144200
280	XP_015777954.1	PREDICTED: protein OSCP1-like [Acropora digitifera]	44 kDa	11	0.999993	16766430
281	XP_015763591.1	PREDICTED: heat shock protein HSP 90-alpha-like [Acropora digitifera]	84 kDa	27	0.999993	1596882000
282	XP_015753789.1	PREDICTED: 26S proteasome non-ATPase regulatory subunit 12-like [Acropora digitifera]	47 kDa	12	0.999993	98595240
283	XP_015762905.1	PREDICTED: allene oxide synthase-lipoxygenase protein-like isoform X1 [Acropora digitifera]	80 kDa	17	0.999993	61567420
284	XP_015774801.1	PREDICTED: alanine--tRNA ligase, cytoplasmic-like [Acropora digitifera]	111 kDa	26	0.999993	218011800
285	XP_015780035.1	PREDICTED: 26S protease regulatory subunit 4 [Acropora digitifera]	52 kDa	8	0.999993	137434500
286	XP_015763561.1	PREDICTED: uncharacterized protein LOC107342573 [Acropora digitifera]	38 kDa	6	0.999993	28548300
287	XP_015767940.1	PREDICTED: LOW QUALITY PROTEIN: DNA replication licensing factor mcm2-like [Acropora digitifera]	88 kDa	16	0.999993	70938200
288	XP_015774821.1	PREDICTED: ribosome-binding protein 1-like isoform X1 [Acropora digitifera]	162 kDa	42	0.999993	417112800
289	XP_015758559.1	PREDICTED: uncharacterized protein LOC107337838 [Acropora digitifera]	22 kDa	3	0.999993	11955270
290	XP_015762929.1	PREDICTED: choline dehydrogenase, mitochondrial-like [Acropora digitifera]	57 kDa	5	0.999993	25810570
291	XP_015762534.1	PREDICTED: 40S ribosomal protein S9 [Acropora digitifera]	22 kDa	5	0.999993	524957600
292	XP_015773004.1	PREDICTED: dihydroflavonol-4-reductase-like isoform X1 [Acropora digitifera]	40 kDa	10	0.999993	31297640
293	XP_015762805.1	PREDICTED: methylmalonate-semialdehyde dehydrogenase [acylating], mitochondrial-like [Acropora digit	41 kDa	9	0.999992	131746600
294	XP_015766529.1	PREDICTED: arachidonate 5-lipoxygenase-like [Acropora digitifera]	44 kDa	11	0.999992	77614720
295	XP_015778243.1	PREDICTED: importin subunit alpha-1-like [Acropora digitifera]	95 kDa	11	0.999992	562964000
296	XP_015768607.1	PREDICTED: uncharacterized protein LOC107347224 [Acropora digitifera]	143 kDa	31	0.999992	1143023000
297	XP_015754982.1	PREDICTED: 40S ribosomal protein S20-like [Acropora digitifera]	13 kDa	1	0.999992	6859557
298	XP_015771914.1	PREDICTED: arachidonate 5-lipoxygenase-like [Acropora digitifera]	67 kDa	9	0.999992	8710440
299	XP_015765126.1	PREDICTED: 26S protease regulatory subunit 7 isoform X1 [Acropora digitifera]	48 kDa	17	0.999992	202880600
300	XP_015755078.1	PREDICTED: elongation factor 1-alpha isoform X1 [Acropora digitifera]	51 kDa	12	0.999992	1639154000
301	XP_015751532.1	PREDICTED: protein kinase C-binding protein NELL2-like [Acropora digitifera]	51 kDa	9	0.999992	67700620
302	XP_015771044.1	PREDICTED: cyclic GMP-AMP synthase-like [Acropora digitifera]	43 kDa	8	0.999992	11146110
303	XP_015758501.1	PREDICTED: collagen alpha-1(XXVII) chain-like isoform X1 [Acropora digitifera]	44 kDa	7	0.999992	42915020
304	XP_015747737.1	PREDICTED: dehydrogenase/reductase SDR family member 12-like [Acropora digitifera]	36 kDa	7	0.999992	88859190
305	XP_015772249.1	PREDICTED: transient receptor potential cation channel subfamily M member 2-like [Acropora digitifer	22 kDa	4	0.999992	21572310
306	XP_015770262.1	PREDICTED: uncharacterized protein LOC107348715 [Acropora digitifera]	21 kDa	2	0.999992	1527504
307	XP_015777752.1	PREDICTED: LOW QUALITY PROTEIN: DNA replication licensing factor mcm4-A-like [Acropora digitifera]	100 kDa	21	0.999992	100448300
308	XP_015750495.1	PREDICTED: uncharacterized protein LOC107330389 [Acropora digitifera]	49 kDa	10	0.999992	63487550
309	XP_015766829.1	PREDICTED: anoctamin-4-like isoform X1 [Acropora digitifera]	105 kDa	15	0.999992	38809860
310	XP_015763574.1	PREDICTED: uncharacterized protein LOC107342585 [Acropora digitifera]	26 kDa	9	0.999992	23705330
311	XP_015777603.1	PREDICTED: proteasome activator complex subunit 4-like [Acropora digitifera]	177 kDa	24	0.999992	8909111
312	XP_015769104.1	PREDICTED: fucose-1-phosphate guanylyltransferase-like [Acropora digitifera]	64 kDa	11	0.999991	68110380
313	XP_015769998.1	PREDICTED: branched-chain-amino-acid aminotransferase-like [Acropora digitifera]	37 kDa	7	0.999991	46313850
314	XP_015758371.1	PREDICTED: mitochondrial import inner membrane translocase subunit Tim9-like [Acropora digitifera]	11 kDa	2	0.999991	2379480
315	XP_015766323.1	PREDICTED: gelsolin-like protein 1 [Acropora digitifera]	43 kDa	8	0.999991	140630300
316	XP_015772708.1	PREDICTED: transient receptor potential cation channel subfamily A member 1-like [Acropora digitifer	134 kDa	34	0.999991	145791300
317	XP_015761140.1	PREDICTED: putative alpha-L-fucosidase 1 [Acropora digitifera]	35 kDa	6	0.999991	195862900
318	XP_015747534.1	PREDICTED: aldehyde dehydrogenase family 9 member A1-A-like isoform X1 [Acropora digitifera]	57 kDa	11	0.999991	98927710
319	XP_015750952.1	PREDICTED: methionine--tRNA ligase, cytoplasmic-like [Acropora digitifera]	97 kDa	17	0.999991	89699450
320	XP_015776837.1	PREDICTED: endophilin-B2-like [Acropora digitifera]	33 kDa	4	0.999991	18912630
321	XP_015752855.1	PREDICTED: myosin-10-like [Acropora digitifera]	198 kDa	56	0.999991	393727500
322	XP_015748494.1	PREDICTED: CDK5 regulatory subunit-associated protein 3-like isoform X1 [Acropora digitifera]	59 kDa	10	0.999991	19514310
323	XP_015776929.1	PREDICTED: cytosol aminopeptidase-like [Acropora digitifera]	53 kDa	9	0.999991	80049820
324	XP_015772201.1	PREDICTED: uncharacterized protein LOC107350488 [Acropora digitifera]	44 kDa	6	0.999991	56901490
325	XP_015758662.1	PREDICTED: unconventional myosin-Ie-like isoform X2 [Acropora digitifera]	124 kDa	19	0.999991	29937780
326	XP_015767938.1	PREDICTED: leukotriene A-4 hydrolase-like, partial [Acropora digitifera]	81 kDa	11	0.99999	34550100
327	XP_015754675.1	PREDICTED: universal stress protein Slr1101-like [Acropora digitifera]	17 kDa	6	0.99999	59973560
328	XP_015757015.1	PREDICTED: putative gamma-glutamylcyclotransferase CG2811 [Acropora digitifera]	19 kDa	2	0.99999	2782787
329	XP_015775371.1	PREDICTED: C-Myc-binding protein-like [Acropora digitifera]	12 kDa	2	0.99999	11614300
330	XP_015766531.1	PREDICTED: lon protease homolog, mitochondrial-like [Acropora digitifera]	100 kDa	20	0.99999	94785370
331	XP_015759857.1	PREDICTED: ER lumen protein-retaining receptor 2-like isoform X1 [Acropora digitifera]	26 kDa	3	0.99999	4972357
332	BAX00673.1	fluorescent protein [Acropora digitifera]	26 kDa	9	0.99999	151017300
333	XP_015755641.1	PREDICTED: alpha-1,3/1,6-mannosyltransferase ALG2-like, partial [Acropora digitifera]	40 kDa	4	0.99999	4676469
334	XP_015778493.1	PREDICTED: protein singed-like [Acropora digitifera]	48 kDa	9	0.99999	133107000
335	XP_015758620.1	PREDICTED: mitotic checkpoint protein BUB3-like [Acropora digitifera]	37 kDa	5	0.99999	27713340
336	XP_015767722.1	PREDICTED: ferritin heavy chain-like [Acropora digitifera]	9 kDa	2	0.99999	29354150
337	XP_015770490.1	PREDICTED: succinate dehydrogenase [ubiquinone] flavoprotein subunit, mitochondrial-like, partial [A	51 kDa	14	0.99999	21772860
338	XP_015764963.1	PREDICTED: ras-related protein Rab-2 [Acropora digitifera]	24 kDa	12	0.99999	310761300
339	XP_015753982.1	PREDICTED: probable sodium/potassium-transporting ATPase subunit beta-3 [Acropora digitifera]	32 kDa	5	0.99999	118350700
340	XP_015761650.1	PREDICTED: folate receptor beta-like [Acropora digitifera]	20 kDa	2	0.99999	57722720
341	XP_015763401.1	PREDICTED: adenylosuccinate lyase-like isoform X1 [Acropora digitifera]	52 kDa	14	0.99999	13249390
342	XP_015761770.1	PREDICTED: double-stranded RNA-binding protein Staufen homolog 2-like [Acropora digitifera]	71 kDa	11	0.99999	12796320
343	XP_015762795.1	PREDICTED: RAC-alpha serine/threonine-protein kinase-like [Acropora digitifera]	48 kDa	11	0.99999	35104550
344	XP_015778777.1	PREDICTED: protein-glutamate O-methyltransferase-like [Acropora digitifera]	38 kDa	8	0.99999	63438640
345	XP_015748902.1	PREDICTED: uncharacterized protein LOC107328693 [Acropora digitifera]	21 kDa	7	0.99999	67950760
346	XP_015760162.1	PREDICTED: protein HGV2-like [Acropora digitifera]	35 kDa	7	0.99999	8798051
347	XP_015775614.1	PREDICTED: spectrin alpha chain, non-erythrocytic 1-like [Acropora digitifera]	175 kDa	49	0.99999	23636120
348	XP_015755816.1	PREDICTED: oxygen-dependent coproporphyrinogen-III oxidase-like [Acropora digitifera]	34 kDa	8	0.99999	38858470
349	XP_015760101.1	PREDICTED: ferrochelatase, mitochondrial-like [Acropora digitifera]	40 kDa	7	0.99999	22607910
350	XP_015762162.1	PREDICTED: sulfatase-modifying factor 2-like [Acropora digitifera]	34 kDa	4	0.99999	9985342
351	XP_015753642.1	PREDICTED: 26S proteasome non-ATPase regulatory subunit 7-like isoform X2 [Acropora digitifera]	37 kDa	8	0.99999	39516930
352	XP_015747196.1	PREDICTED: maleylacetoacetate isomerase-like isoform X2 [Acropora digitifera]	24 kDa	7	0.99999	49240640
353	XP_015751342.1	PREDICTED: synaptobrevin homolog YKT6-like [Acropora digitifera]	27 kDa	6	0.99999	88241420
354	XP_015761040.1	PREDICTED: phosphoribosylformylglycinamidine synthase-like [Acropora digitifera]	108 kDa	13	0.999989	43840330
355	XP_015776876.1	PREDICTED: eukaryotic translation initiation factor 3 subunit A-like [Acropora digitifera]	161 kDa	24	0.999989	124903600
356	XP_015778146.1	PREDICTED: fibronectin type III domain-containing protein [Acropora digitifera]	72 kDa	16	0.999989	266440400
357	XP_015755385.1	PREDICTED: coatomer subunit alpha-like [Acropora digitifera]	108 kDa	20	0.999989	66741750
358	XP_015772156.1	PREDICTED: FACT complex subunit SSRP1-like [Acropora digitifera]	85 kDa	12	0.999989	49480840
359	XP_015775095.1	PREDICTED: mitochondrial-processing peptidase subunit alpha-like [Acropora digitifera]	60 kDa	10	0.999989	31896230
360	XP_015757478.1	PREDICTED: chitinase domain-containing protein 1-like [Acropora digitifera]	35 kDa	5	0.999989	53349570
361	XP_015762210.1	PREDICTED: LOW QUALITY PROTEIN: CAD protein-like, partial [Acropora digitifera]	95 kDa	18	0.999989	51816610
362	ARA71550.1	cadherin [Acropora digitifera]	488 kDa	74	0.999989	227348600
363	XP_015752374.1	PREDICTED: retinal rod rhodopsin-sensitive cGMP 3',5'-cyclic phosphodiesterase subunit delta-like [A	14 kDa	2	0.999989	12866120
364	XP_015759869.1	PREDICTED: endothelin-converting enzyme 1-like [Acropora digitifera]	100 kDa	9	0.999989	21087200
365	XP_015753577.1	PREDICTED: aldehyde dehydrogenase, dimeric NADP-preferring-like [Acropora digitifera]	56 kDa	9	0.999989	87070940
366	XP_015776512.1	PREDICTED: mitofusin-2-like [Acropora digitifera]	87 kDa	10	0.999989	10282220
367	XP_015765805.1	PREDICTED: sarcosine dehydrogenase, mitochondrial-like [Acropora digitifera]	80 kDa	17	0.999989	79851700
368	XP_015750206.1	PREDICTED: LOW QUALITY PROTEIN: lissencephaly-1 homolog [Acropora digitifera]	43 kDa	10	0.999989	37090320
369	XP_015763956.1	PREDICTED: putative glucose-6-phosphate 1-epimerase [Acropora digitifera]	31 kDa	9	0.999989	23355930
370	XP_015749832.1	PREDICTED: uncharacterized protein LOC107329672 [Acropora digitifera]	47 kDa	9	0.999989	288437400
371	XP_015753411.1	PREDICTED: electron transfer flavoprotein subunit beta-like [Acropora digitifera]	25 kDa	5	0.999989	180715800
372	XP_015775459.1	PREDICTED: uroporphyrinogen decarboxylase-like [Acropora digitifera]	41 kDa	11	0.999988	139425600
373	XP_015780251.1	PREDICTED: DEAD-box ATP-dependent RNA helicase 11-like isoform X1 [Acropora digitifera]	76 kDa	18	0.999988	70353740
374	XP_015778389.1	PREDICTED: LOW QUALITY PROTEIN: vacuolar protein sorting-associated protein 13C-like [Acropora digit	362 kDa	49	0.999988	99917800
375	XP_015752935.1	PREDICTED: apoptosis-inducing factor 1, mitochondrial-like [Acropora digitifera]	68 kDa	12	0.999988	387305500
376	XP_015769933.1	PREDICTED: uncharacterized protein LOC107348405 [Acropora digitifera]	11 kDa	3	0.999988	14281730
377	XP_015757125.1	PREDICTED: actin-related protein 3-like [Acropora digitifera]	36 kDa	4	0.999988	67622610
378	XP_015760872.1	PREDICTED: betaine--homocysteine S-methyltransferase 1-like [Acropora digitifera]	45 kDa	9	0.999988	33184810
379	XP_015769412.1	PREDICTED: catenin beta-like isoform X1 [Acropora digitifera]	83 kDa	12	0.999988	47457440
380	XP_015779862.1	PREDICTED: phosphoenolpyruvate carboxykinase [GTP], mitochondrial-like [Acropora digitifera]	70 kDa	16	0.999988	489651500
381	XP_015756014.1	PREDICTED: superoxide dismutase [Mn], mitochondrial-like [Acropora digitifera]	14 kDa	3	0.999988	75834130
382	XP_015749323.1	PREDICTED: CSC1-like protein ERD4 [Acropora digitifera]	32 kDa	6	0.999988	263869200
383	XP_015759982.1	PREDICTED: FAD synthase-like [Acropora digitifera]	58 kDa	7	0.999988	8328066
384	XP_015774523.1	PREDICTED: ubiquitin-conjugating enzyme E2 L3-like [Acropora digitifera]	18 kDa	5	0.999988	76182550
385	XP_015763507.1	PREDICTED: vesicle-associated membrane protein 7-like isoform X1 [Acropora digitifera]	26 kDa	5	0.999988	56722590
386	XP_015778578.1	PREDICTED: uncharacterized protein LOC107356483 [Acropora digitifera]	31 kDa	5	0.999988	36215990
387	XP_015770689.1	PREDICTED: uncharacterized protein LOC107349103 [Acropora digitifera]	83 kDa	7	0.999988	36815690
388	XP_015766349.1	PREDICTED: ruvB-like 2 [Acropora digitifera]	52 kDa	15	0.999988	149495500
389	XP_015778918.1	PREDICTED: uncharacterized protein LOC107356809 [Acropora digitifera]	140 kDa	21	0.999987	55310540
390	XP_015759471.1	PREDICTED: ubiquitin-like domain-containing CTD phosphatase 1 [Acropora digitifera]	33 kDa	5	0.999987	17314940
391	XP_015771001.1	PREDICTED: LOW QUALITY PROTEIN: ATP-binding cassette sub-family F member 2-like [Acropora digitifera	69 kDa	11	0.999987	57592190
392	XP_015750655.1	PREDICTED: uncharacterized protein LOC107330586 [Acropora digitifera]	14 kDa	3	0.999987	3240244
393	XP_015757289.1	PREDICTED: A disintegrin and metalloproteinase with thrombospondin motifs 6-like [Acropora digitifer	38 kDa	5	0.999987	6660924	Integrin
394	XP_015759266.1	PREDICTED: 26S protease regulatory subunit 10B [Acropora digitifera]	44 kDa	12	0.999987	159608600
395	XP_015777943.1	PREDICTED: RING finger protein 17-like [Acropora digitifera]	47 kDa	2	0.999987	911614
396	XP_015779260.1	PREDICTED: insulin-like growth factor 2 mRNA-binding protein 2 [Acropora digitifera]	46 kDa	5	0.999987	14231580
397	XP_015754072.1	PREDICTED: acetolactate synthase-like protein [Acropora digitifera]	76 kDa	9	0.999987	27533220
398	XP_015753402.1	PREDICTED: eukaryotic initiation factor 4A-6-like [Acropora digitifera]	46 kDa	12	0.999987	473304200
399	XP_015774631.1	PREDICTED: protein DD3-3-like [Acropora digitifera]	85 kDa	9	0.999987	34696460
400	XP_015772317.1	PREDICTED: uncharacterized protein LOC107350589 isoform X1 [Acropora digitifera]	94 kDa	17	0.999987	927819500
401	XP_015768879.1	PREDICTED: proteasome subunit beta type-3-like [Acropora digitifera]	23 kDa	5	0.999987	47822230
402	XP_015776412.1	PREDICTED: arginine--tRNA ligase, cytoplasmic-like [Acropora digitifera]	67 kDa	14	0.999987	78687970
403	XP_015760939.1	PREDICTED: LOW QUALITY PROTEIN: cytosolic 10-formyltetrahydrofolate dehydrogenase-like [Acropora dig	137 kDa	13	0.999987	60163640
404	XP_015753558.1	PREDICTED: 26S proteasome non-ATPase regulatory subunit 2-like [Acropora digitifera]	19 kDa	8	0.999986	40994110
405	XP_015770669.1	PREDICTED: serine/threonine-protein phosphatase CPPED1-like [Acropora digitifera]	34 kDa	6	0.999986	13128730
406	XP_015752311.1	PREDICTED: LOW QUALITY PROTEIN: delta-1-pyrroline-5-carboxylate dehydrogenase, mitochondrial-like [A	59 kDa	13	0.999986	53075140
407	XP_015769490.1	PREDICTED: phosphatidylinositol-binding clathrin assembly protein-like [Acropora digitifera]	80 kDa	11	0.999986	48955740
408	XP_015766364.1	PREDICTED: 26S protease regulatory subunit 6A-like [Acropora digitifera]	32 kDa	5	0.999986	79387850
409	XP_015755298.1	PREDICTED: nucleosome assembly protein 1-like 1 [Acropora digitifera]	46 kDa	6	0.999986	346936400
410	XP_015757232.1	PREDICTED: carboxypeptidase Q-like [Acropora digitifera]	32 kDa	4	0.999986	24581040
411	XP_015750518.1	PREDICTED: NADH dehydrogenase [ubiquinone] 1 beta subcomplex subunit 7-like [Acropora digitifera]	10 kDa	3	0.999986	24438280
412	XP_015773741.1	PREDICTED: calnexin-like isoform X1 [Acropora digitifera]	68 kDa	16	0.999986	240296700
413	XP_015775784.1	PREDICTED: exportin-2-like [Acropora digitifera]	109 kDa	29	0.999986	207184200
414	XP_015759497.1	PREDICTED: ubiquitin-fold modifier-conjugating enzyme 1 [Acropora digitifera]	19 kDa	2	0.999986	15112620
415	XP_015761659.1	PREDICTED: short-chain specific acyl-CoA dehydrogenase, mitochondrial-like [Acropora digitifera]	43 kDa	8	0.999985	95792890
416	XP_015768017.1	PREDICTED: ubiquitin-conjugating enzyme E2 N-like [Acropora digitifera]	17 kDa	3	0.999985	34897840
417	XP_015758011.1	PREDICTED: ATP-dependent (S)-NAD(P)H-hydrate dehydratase-like [Acropora digitifera]	41 kDa	4	0.999985	5450584
418	XP_015768675.1	PREDICTED: protein ERGIC-53-like [Acropora digitifera]	55 kDa	9	0.999985	31465610
419	XP_015765458.1	PREDICTED: uncharacterized protein LOC107344317 [Acropora digitifera]	95 kDa	25	0.999985	258499300
420	XP_015747181.1	PREDICTED: proteasome subunit beta type-5-like isoform X1 [Acropora digitifera]	31 kDa	8	0.999985	95369120
421	XP_015750529.1	PREDICTED: uncharacterized protein LOC107330425 isoform X1 [Acropora digitifera]	68 kDa	10	0.999985	28033860
422	AGY60865.1	ATP synthase F0 subunit 6 (mitochondrion) [Acropora digitifera]	25 kDa	1	0.999985	60610.5
423	XP_015762265.1	PREDICTED: importin-7-like [Acropora digitifera]	115 kDa	23	0.999985	144122100
424	XP_015763995.1	PREDICTED: wiskott-Aldrich syndrome protein family member 3-like [Acropora digitifera]	49 kDa	8	0.999985	12658370
425	XP_015780080.1	PREDICTED: succinyl-CoA ligase subunit alpha, mitochondrial-like [Acropora digitifera]	24 kDa	3	0.999985	47736400
426	XP_015750815.1	PREDICTED: protein disulfide-isomerase 2-like [Acropora digitifera]	59 kDa	17	0.999985	928112900
427	XP_015774691.1	PREDICTED: ras-related protein Rab-21-like [Acropora digitifera]	12 kDa	3	0.999985	25599230
428	XP_015780120.1	PREDICTED: hsc70-interacting protein-like [Acropora digitifera]	46 kDa	7	0.999984	31378630
429	XP_015766265.1	PREDICTED: protein dpy-30 homolog [Acropora digitifera]	13 kDa	3	0.999984	15746070
430	XP_015757776.1	PREDICTED: sortilin-related receptor-like [Acropora digitifera]	84 kDa	15	0.999984	66597610
431	XP_015751723.1	PREDICTED: programmed cell death protein 6-like [Acropora digitifera]	14 kDa	2	0.999984	3730597
432	XP_015759079.1	PREDICTED: LOW QUALITY PROTEIN: 26S proteasome non-ATPase regulatory subunit 3-like [Acropora digiti	56 kDa	5	0.999984	40421390
433	XP_015760710.1	PREDICTED: serine-threonine kinase receptor-associated protein-like [Acropora digitifera]	35 kDa	10	0.999984	76906060
434	XP_015750950.1	PREDICTED: small glutamine-rich tetratricopeptide repeat-containing protein alpha-like [Acropora dig	25 kDa	6	0.999984	43317930
435	XP_015764017.1	PREDICTED: acetyl-CoA acetyltransferase, mitochondrial-like [Acropora digitifera]	47 kDa	12	0.999984	134874700
436	XP_015757771.1	PREDICTED: cytochrome c oxidase subunit 5B, mitochondrial-like [Acropora digitifera]	9 kDa	3	0.999984	44163540
437	XP_015750774.1	PREDICTED: protein-L-isoaspartate(D-aspartate) O-methyltransferase-like, partial [Acropora digitifer	23 kDa	3	0.999984	1014716
438	XP_015767720.1	PREDICTED: soma ferritin-like [Acropora digitifera]	20 kDa	6	0.999984	16811650
439	XP_015773663.1	PREDICTED: thiamin pyrophosphokinase 1-like [Acropora digitifera]	28 kDa	5	0.999984	2101652
440	XP_015762890.1	PREDICTED: uncharacterized protein LOC107341935 isoform X1 [Acropora digitifera]	216 kDa	38	0.999984	95910970
441	XP_015762065.1	PREDICTED: MAP kinase-activated protein kinase 5-like [Acropora digitifera]	58 kDa	2	0.999984	1180931
442	XP_015750749.1	PREDICTED: actin-related protein 3-like [Acropora digitifera]	8 kDa	1	0.999984	6584343
443	XP_015756268.1	PREDICTED: syntaxin-binding protein 1-like [Acropora digitifera]	55 kDa	9	0.999984	61343740
444	XP_015778841.1	PREDICTED: uncharacterized protein LOC107356728 [Acropora digitifera]	64 kDa	11	0.999983	88433470
445	XP_015777776.1	PREDICTED: probable ubiquitin carboxyl-terminal hydrolase FAF-X [Acropora digitifera]	263 kDa	36	0.999983	31282830
446	XP_015770533.1	PREDICTED: vacuolar protein sorting-associated protein 37B-like [Acropora digitifera]	22 kDa	3	0.999983	4682475
447	XP_015757411.1	PREDICTED: protein disulfide-isomerase A6-like [Acropora digitifera]	48 kDa	10	0.999983	144908800
448	XP_015777770.1	PREDICTED: cation-dependent mannose-6-phosphate receptor-like [Acropora digitifera]	31 kDa	5	0.999983	9842435
449	XP_015775273.1	PREDICTED: vesicular integral-membrane protein VIP36-like [Acropora digitifera]	22 kDa	2	0.999983	6289304
450	XP_015762409.1	PREDICTED: uncharacterized protein LOC107341498 [Acropora digitifera]	43 kDa	3	0.999983	19822060
451	XP_015753225.1	PREDICTED: U6 snRNA-associated Sm-like protein LSm2 isoform X2 [Acropora digitifera]	13 kDa	4	0.999983	12981620
452	XP_015757349.1	PREDICTED: 60S ribosomal protein L19-like [Acropora digitifera]	23 kDa	6	0.999983	112212500
453	XP_015751537.1	PREDICTED: LOW QUALITY PROTEIN: DNA replication licensing factor MCM3-like [Acropora digitifera]	88 kDa	14	0.999983	64660120
454	XP_015771274.1	PREDICTED: aldehyde dehydrogenase family 16 member A1-like [Acropora digitifera]	77 kDa	11	0.999983	26438560
455	XP_015771767.1	PREDICTED: alpha-L-fucosidase-like isoform X2 [Acropora digitifera]	54 kDa	16	0.999983	68828240
456	XP_015769989.1	PREDICTED: calcyphosin-like protein, partial [Acropora digitifera]	12 kDa	2	0.999983	24354650
457	XP_015770505.1	PREDICTED: putative phospholipase B-like 2 [Acropora digitifera]	62 kDa	10	0.999983	71568520
458	XP_015755780.1	PREDICTED: succinate dehydrogenase cytochrome b560 subunit, mitochondrial-like [Acropora digitifera]	20 kDa	3	0.999982	37491240
459	XP_015777297.1	PREDICTED: nuclear pore complex protein Nup155-like [Acropora digitifera]	110 kDa	12	0.999982	38970110
460	XP_015776240.1	PREDICTED: T-complex protein 1 subunit alpha-like [Acropora digitifera]	60 kDa	14	0.999982	242898400
461	XP_015750921.1	PREDICTED: 10 kDa heat shock protein, mitochondrial-like, partial [Acropora digitifera]	11 kDa	3	0.999982	617437700
462	XP_015769507.1	PREDICTED: 40S ribosomal protein S4, X isoform-like [Acropora digitifera]	30 kDa	13	0.999982	565561100
463	XP_015749148.1	PREDICTED: putative pyridoxal-dependent decarboxylase domain-containing protein 2 [Acropora digitife	54 kDa	6	0.999982	5911803
464	XP_015752354.1	PREDICTED: probable ATP-dependent RNA helicase DDX43 [Acropora digitifera]	81 kDa	10	0.999982	28692310
465	XP_015770283.1	PREDICTED: ribose-phosphate pyrophosphokinase 2-like [Acropora digitifera]	35 kDa	8	0.999982	25357900
466	XP_015779249.1	PREDICTED: methylmalonyl-CoA mutase, mitochondrial-like [Acropora digitifera]	44 kDa	10	0.999982	16681430
467	XP_015757207.1	PREDICTED: coatomer subunit beta-like [Acropora digitifera]	86 kDa	20	0.999982	70676440
468	XP_015754384.1	PREDICTED: LOW QUALITY PROTEIN: trifunctional enzyme subunit alpha, mitochondrial-like [Acropora dig	53 kDa	11	0.999981	379190500
469	XP_015761019.1	PREDICTED: transketolase-like isoform X1 [Acropora digitifera]	67 kDa	12	0.999981	246962800
470	XP_015747584.1	PREDICTED: ras-related protein Rab-5C [Acropora digitifera]	20 kDa	5	0.999981	96453450
471	XP_015766480.1	PREDICTED: calpain-9-like [Acropora digitifera]	80 kDa	20	0.999981	553141200
472	XP_015778000.1	PREDICTED: ADP-ribosylation factor 1-like [Acropora digitifera]	19 kDa	7	0.999981	69213820
473	XP_015770470.1	PREDICTED: tubulin gamma-1 chain isoform X1 [Acropora digitifera]	53 kDa	9	0.999981	38020190
474	XP_015766219.1	PREDICTED: uncharacterized protein LOC107345051 [Acropora digitifera]	73 kDa	8	0.999981	5200109
475	XP_015766563.1	PREDICTED: ectopic P granules protein 5 homolog [Acropora digitifera]	258 kDa	20	0.999981	10805900
476	XP_015777472.1	PREDICTED: nucleoporin p58/p45-like [Acropora digitifera]	38 kDa	3	0.999981	2008647
477	XP_015774941.1	PREDICTED: ATP synthase subunit beta, mitochondrial-like [Acropora digitifera]	25 kDa	8	0.99998	390165200
478	XP_015777044.1	PREDICTED: disco-interacting protein 2 homolog C-like [Acropora digitifera]	116 kDa	15	0.99998	32238280
479	XP_015755815.1	PREDICTED: 60S ribosomal protein L6-like [Acropora digitifera]	19 kDa	5	0.99998	160106400
480	XP_015750865.1	PREDICTED: 26S proteasome non-ATPase regulatory subunit 11-like [Acropora digitifera]	44 kDa	11	0.99998	95211770
481	XP_015753214.1	PREDICTED: actin-related protein 2/3 complex subunit 5-like [Acropora digitifera]	16 kDa	3	0.99998	96197300
482	XP_015767697.1	PREDICTED: NADPH-dependent aldehyde reductase ARI1-like isoform X1 [Acropora digitifera]	39 kDa	14	0.99998	545251700
483	XP_015780333.1	PREDICTED: NADPH oxidase 3-like [Acropora digitifera]	42 kDa	4	0.999979	12752620
484	XP_015769504.1	PREDICTED: T-complex protein 1 subunit theta-like [Acropora digitifera]	59 kDa	23	0.999979	689647000
485	XP_015758094.1	PREDICTED: putative 2'-deoxynucleoside 5'-phosphate N-hydrolase 1 [Acropora digitifera]	16 kDa	5	0.999979	26807510
486	XP_015762021.1	PREDICTED: programmed cell death 6-interacting protein-like [Acropora digitifera]	88 kDa	20	0.999979	187212200
487	XP_015776040.1	PREDICTED: S-adenosylmethionine synthase isoform type-2-like [Acropora digitifera]	45 kDa	8	0.999979	34694670
488	XP_015779505.1	PREDICTED: T-complex protein 1 subunit epsilon-like [Acropora digitifera]	50 kDa	11	0.999979	175436000
489	XP_015765224.1	PREDICTED: metaxin-1-like [Acropora digitifera]	38 kDa	10	0.999979	28119160
490	XP_015777320.1	PREDICTED: disks large homolog 4-like isoform X1 [Acropora digitifera]	20 kDa	3	0.999979	9851398
491	XP_015773086.1	PREDICTED: protein FAM188A-like [Acropora digitifera]	52 kDa	6	0.999979	6969561
492	XP_015768330.1	PREDICTED: histidine--tRNA ligase, cytoplasmic-like, partial [Acropora digitifera]	45 kDa	9	0.999979	30792220
493	XP_015772262.1	PREDICTED: small ubiquitin-related modifier 1-B-like [Acropora digitifera]	11 kDa	3	0.999978	4876460
494	XP_015768871.1	PREDICTED: cathepsin L1-like isoform X1 [Acropora digitifera]	37 kDa	7	0.999978	40424140
495	XP_015780141.1	PREDICTED: rab GDP dissociation inhibitor alpha-like [Acropora digitifera]	37 kDa	10	0.999978	419278200
496	XP_015758834.1	PREDICTED: pyruvate carboxylase, mitochondrial-like [Acropora digitifera]	99 kDa	14	0.999978	44572100
497	XP_015752461.1	PREDICTED: uncharacterized protein LOC107332251 [Acropora digitifera]	52 kDa	8	0.999978	9258036
498	XP_015760508.1	PREDICTED: ubiquitin-conjugating enzyme E2 G1-like [Acropora digitifera]	20 kDa	4	0.999978	7252583
499	XP_015773372.1	PREDICTED: pachytene checkpoint protein 2 homolog [Acropora digitifera]	40 kDa	2	0.999978	6344198
500	AAD20274.1	cytochrome b, partial (mitochondrion) [Acropora digitifera]	37 kDa	3	0.999978	9298122
501	XP_015780165.1	PREDICTED: histone-binding protein N1/N2-like [Acropora digitifera]	41 kDa	13	0.999978	138504600
502	XP_015752126.1	PREDICTED: unconventional myosin-Ib-like, partial [Acropora digitifera]	138 kDa	23	0.999978	65802670
503	XP_015771359.1	PREDICTED: LOW QUALITY PROTEIN: protein DD3-3-like [Acropora digitifera]	113 kDa	16	0.999978	83396870
504	XP_015752929.1	PREDICTED: sorting nexin-8-like [Acropora digitifera]	45 kDa	7	0.999978	8745600
505	XP_015760979.1	PREDICTED: protein MON2 homolog isoform X1 [Acropora digitifera]	149 kDa	4	0.999977	2013344
506	XP_015764710.1	PREDICTED: universal stress protein A-like protein [Acropora digitifera]	19 kDa	5	0.999977	29284840
507	XP_015771884.1	PREDICTED: biogenesis of lysosome-related organelles complex 1 subunit 2-like [Acropora digitifera]	18 kDa	3	0.999977	35150220
508	XP_015767878.1	PREDICTED: protein NDRG4-like [Acropora digitifera]	22 kDa	6	0.999977	49017970
509	XP_015766921.1	PREDICTED: NADH dehydrogenase [ubiquinone] 1 beta subcomplex subunit 9-like [Acropora digitifera]	15 kDa	5	0.999977	26078760
510	XP_015776432.1	PREDICTED: glycine-rich RNA-binding protein 10-like [Acropora digitifera]	18 kDa	6	0.999977	156001100
511	XP_015757845.1	PREDICTED: C-1-tetrahydrofolate synthase, cytoplasmic-like [Acropora digitifera]	46 kDa	12	0.999977	33692150
512	XP_015755295.1	PREDICTED: protein arginine N-methyltransferase 1-like [Acropora digitifera]	39 kDa	8	0.999977	19971440
513	XP_015765502.1	PREDICTED: phosphoglucomutase-2-like [Acropora digitifera]	68 kDa	10	0.999977	15032050
514	XP_015755734.1	PREDICTED: high mobility group nucleosome-binding domain-containing protein 5-like, partial [Acropor	31 kDa	1	0.999977	1364495
515	XP_015752844.1	PREDICTED: protein HID1-like [Acropora digitifera]	76 kDa	9	0.999977	10238480
516	XP_015775458.1	PREDICTED: phosphoglycerate kinase 1-like [Acropora digitifera]	44 kDa	13	0.999977	321936000
517	XP_015773281.1	PREDICTED: LOW QUALITY PROTEIN: microtubule-actin cross-linking factor 1-like [Acropora digitifera]	496 kDa	19	0.999976	19275350
518	XP_015773375.1	PREDICTED: LOW QUALITY PROTEIN: AP-1 complex subunit gamma-1-like [Acropora digitifera]	86 kDa	13	0.999976	105741700
519	XP_015775442.1	PREDICTED: serine/threonine-protein phosphatase 2A activator-like [Acropora digitifera]	25 kDa	6	0.999976	19985430
520	XP_015776254.1	PREDICTED: tudor domain-containing protein 1-like [Acropora digitifera]	18 kDa	3	0.999976	3032951
521	XP_015752394.1	PREDICTED: aspartate aminotransferase, mitochondrial-like [Acropora digitifera]	48 kDa	10	0.999976	162759300
522	XP_015762977.1	PREDICTED: serine/threonine-protein phosphatase 2A 55 kDa regulatory subunit B beta isoform-like iso	56 kDa	10	0.999976	42693430
523	XP_015770255.1	PREDICTED: uncharacterized protein LOC107348707 [Acropora digitifera]	19 kDa	7	0.999976	90999740
524	XP_015771800.1	PREDICTED: hydroxyacid-oxoacid transhydrogenase, mitochondrial-like [Acropora digitifera]	39 kDa	11	0.999976	115729000
525	XP_015778771.1	PREDICTED: ubiquinone biosynthesis monooxygenase COQ6, mitochondrial-like [Acropora digitifera]	49 kDa	9	0.999976	21609430
526	XP_015763123.1	PREDICTED: sorting nexin-2-like [Acropora digitifera]	56 kDa	13	0.999976	153574200
527	XP_015762668.1	PREDICTED: glutamate--cysteine ligase catalytic subunit-like [Acropora digitifera]	66 kDa	12	0.999976	13791840
528	XP_015769901.1	PREDICTED: ELAV-like protein 3 [Acropora digitifera]	39 kDa	6	0.999976	8993722
529	XP_015773277.1	PREDICTED: Williams-Beuren syndrome chromosomal region 27 protein-like [Acropora digitifera]	23 kDa	3	0.999976	4919346
530	XP_015776161.1	PREDICTED: ephrin type-A receptor 4a-like [Acropora digitifera]	46 kDa	8	0.999975	44278950
531	XP_015772704.1	PREDICTED: serine--pyruvate aminotransferase-like [Acropora digitifera]	67 kDa	9	0.999975	136206900
532	XP_015766592.1	PREDICTED: isochorismatase domain-containing protein 2-like [Acropora digitifera]	22 kDa	5	0.999975	196562600
533	XP_015754140.1	PREDICTED: Na(+)/H(+) exchange regulatory cofactor NHE-RF1-like [Acropora digitifera]	27 kDa	6	0.999975	135406500
534	XP_015754374.1	PREDICTED: ras-related protein Rab-23-like [Acropora digitifera]	27 kDa	5	0.999975	41649460
535	XP_015766009.1	PREDICTED: ankyrin repeat, SAM and basic leucine zipper domain-containing protein 1-like [Acropora d	43 kDa	9	0.999975	15466310
536	XP_015751736.1	PREDICTED: ras-related protein Rab-31-like [Acropora digitifera]	15 kDa	6	0.999975	15510170
537	XP_015767647.1	PREDICTED: integrin alpha-X-like [Acropora digitifera]	25 kDa	6	0.999975	456479200	*Integrin
538	XP_015766182.1	PREDICTED: isoleucine--tRNA ligase, cytoplasmic-like [Acropora digitifera]	139 kDa	28	0.999975	131947000
539	XP_015758267.1	PREDICTED: uncharacterized protein LOC107337575 [Acropora digitifera]	47 kDa	2	0.999974	6826304
540	XP_015759197.1	PREDICTED: guanine nucleotide-binding protein G(I)/G(S)/G(T) subunit beta-1-like [Acropora digitifer	36 kDa	7	0.999974	153094100
541	XP_015769921.1	PREDICTED: S-methyl-5'-thioadenosine phosphorylase-like [Acropora digitifera]	31 kDa	6	0.999974	33596260
542	XP_015758028.1	PREDICTED: 97 kDa heat shock protein-like [Acropora digitifera]	94 kDa	21	0.999974	40456020
543	XP_015750990.1	PREDICTED: sorcin-like [Acropora digitifera]	14 kDa	4	0.999974	73652910
544	XP_015768553.1	PREDICTED: DNA damage-binding protein 1-like [Acropora digitifera]	89 kDa	11	0.999974	47791420
545	XP_015772227.1	PREDICTED: DNA replication licensing factor MCM6-like [Acropora digitifera]	87 kDa	20	0.999974	103846900
546	XP_015760233.1	PREDICTED: golgin subfamily B member 1-like isoform X1 [Acropora digitifera]	438 kDa	109	0.999974	253737500
547	XP_015758796.1	PREDICTED: 40S ribosomal protein S3 [Acropora digitifera]	27 kDa	10	0.999973	873627200
548	XP_015752517.1	PREDICTED: nuclear pore complex protein Nup50-like [Acropora digitifera]	41 kDa	2	0.999973	1282990
549	XP_015751128.1	PREDICTED: septin-11-like [Acropora digitifera]	49 kDa	8	0.999973	26998090
550	XP_015773003.1	PREDICTED: triosephosphate isomerase-like [Acropora digitifera]	27 kDa	9	0.999973	225888600
551	XP_015780894.1	PREDICTED: peptidyl-prolyl cis-trans isomerase 1-like [Acropora digitifera]	17 kDa	6	0.999973	880062100
552	XP_015757196.1	PREDICTED: CUGBP Elav-like family member 1 [Acropora digitifera]	46 kDa	1	0.999973	1391616
553	XP_015765985.1	PREDICTED: 60S ribosomal protein L9-like [Acropora digitifera]	21 kDa	4	0.999973	132187100
554	XP_015751201.1	PREDICTED: ADP-ribosylation factor-like protein 8B-A [Acropora digitifera]	21 kDa	8	0.999973	142514800
555	XP_015769581.1	PREDICTED: importin subunit beta-1-like [Acropora digitifera]	94 kDa	17	0.999973	125619800
556	XP_015765741.1	PREDICTED: AP-3 complex subunit beta-1-like [Acropora digitifera]	86 kDa	15	0.999973	28556010
557	XP_015758311.1	PREDICTED: cytochrome P450 20A1-like isoform X1 [Acropora digitifera]	55 kDa	9	0.999973	24878130
558	XP_015754211.1	PREDICTED: succinate dehydrogenase [ubiquinone] iron-sulfur subunit, mitochondrial-like [Acropora di	26 kDa	7	0.999972	197737100
559	XP_015756605.1	PREDICTED: uncharacterized protein LOC107336058 [Acropora digitifera]	162 kDa	3	0.999972	1425241
560	XP_015757464.1	PREDICTED: ATP-dependent 6-phosphofructokinase, muscle type-like [Acropora digitifera]	85 kDa	15	0.999972	212725200
561	XP_015752694.1	PREDICTED: retinol dehydrogenase 12-like [Acropora digitifera]	34 kDa	7	0.999972	44971750
562	XP_015752899.1	PREDICTED: ras-related C3 botulinum toxin substrate 1-like [Acropora digitifera]	21 kDa	5	0.999972	83180500
563	XP_015776591.1	PREDICTED: uncharacterized protein LOC107354618 [Acropora digitifera]	84 kDa	2	0.999972	524670
564	XP_015752867.1	PREDICTED: LOW QUALITY PROTEIN: eukaryotic translation initiation factor 3 subunit E-like [Acropora	47 kDa	13	0.999972	74077140
565	XP_015756821.1	PREDICTED: LOW QUALITY PROTEIN: V-type proton ATPase subunit E-like [Acropora digitifera]	26 kDa	4	0.999972	11627070
566	XP_015772186.1	PREDICTED: uncharacterized protein LOC107350475 [Acropora digitifera]	75 kDa	9	0.999972	219488900
567	XP_015773276.1	PREDICTED: LOW QUALITY PROTEIN: dolichyl-diphosphooligosaccharide--protein glycosyltransferase subun	85 kDa	5	0.999972	6632827
568	XP_015750982.1	PREDICTED: pre-mRNA-processing-splicing factor 8-like, partial [Acropora digitifera]	308 kDa	27	0.999972	105968800
569	XP_015774799.1	PREDICTED: RNA polymerase-associated protein LEO1-like [Acropora digitifera]	20 kDa	2	0.999972	2449587
570	XP_015750666.1	PREDICTED: NADH-ubiquinone oxidoreductase 75 kDa subunit, mitochondrial-like, partial [Acropora digi	69 kDa	9	0.999972	49320990
571	XP_015774521.1	PREDICTED: tryptophan--tRNA ligase, cytoplasmic-like isoform X1 [Acropora digitifera]	50 kDa	9	0.999972	22266180
572	XP_015762652.1	PREDICTED: peroxisomal acyl-coenzyme A oxidase 1-like, partial [Acropora digitifera]	37 kDa	9	0.999972	14655270
573	XP_015765463.1	PREDICTED: uncharacterized protein LOC107344320 [Acropora digitifera]	48 kDa	16	0.999972	1118450000
574	XP_015757208.1	PREDICTED: low-density lipoprotein receptor-related protein 4-like [Acropora digitifera]	87 kDa	4	0.999971	30359630
575	XP_015758335.1	PREDICTED: atlastin-1-like, partial [Acropora digitifera]	30 kDa	9	0.999971	22016570
576	XP_015764548.1	PREDICTED: LOW QUALITY PROTEIN: sodium/potassium-transporting ATPase subunit alpha-1-like [Acropora	115 kDa	17	0.999971	78047290
577	XP_015752750.1	PREDICTED: creatine kinase M-type-like, partial [Acropora digitifera]	36 kDa	4	0.999971	19856390
578	XP_015757910.1	PREDICTED: eukaryotic translation initiation factor 3 subunit G-like [Acropora digitifera]	33 kDa	6	0.999971	19082480
579	XP_015758891.1	PREDICTED: eukaryotic translation initiation factor 5-like [Acropora digitifera]	49 kDa	9	0.999971	24190350
580	XP_015747131.1	PREDICTED: protein TSSC1-like [Acropora digitifera]	42 kDa	7	0.999971	7352791
581	XP_015779173.1	PREDICTED: dihydroxyacetone phosphate acyltransferase-like [Acropora digitifera]	78 kDa	15	0.999971	18100790
582	XP_015761879.1	PREDICTED: myosin-VIIa-like [Acropora digitifera]	259 kDa	11	0.999971	6943028
583	XP_015753063.1	PREDICTED: replication protein A 32 kDa subunit-A-like [Acropora digitifera]	36 kDa	4	0.999971	10594730
584	XP_015769753.1	PREDICTED: alpha-aminoadipic semialdehyde dehydrogenase-like [Acropora digitifera]	21 kDa	2	0.999971	4404127
585	XP_015780306.1	PREDICTED: guanine nucleotide-binding protein G(q) subunit alpha-like [Acropora digitifera]	41 kDa	9	0.99997	41223130
586	XP_015778045.1	PREDICTED: eukaryotic translation initiation factor 3 subunit B-like, partial [Acropora digitifera]	77 kDa	14	0.99997	69661260
587	XP_015774944.1	PREDICTED: ATP-citrate synthase-like isoform X1 [Acropora digitifera]	121 kDa	23	0.99997	109921400
588	XP_015771875.1	PREDICTED: ATPase inhibitor A, mitochondrial-like [Acropora digitifera]	14 kDa	2	0.99997	571862
589	XP_015754252.1	PREDICTED: Bardet-Biedl syndrome 1 protein-like isoform X1 [Acropora digitifera]	66 kDa	9	0.99997	10761780
590	XP_015764671.1	PREDICTED: calmodulin [Acropora digitifera]	17 kDa	8	0.99997	160715100
591	XP_015757318.1	PREDICTED: ankyrin-1-like [Acropora digitifera]	131 kDa	25	0.99997	40984160
592	XP_015757774.1	PREDICTED: LOW QUALITY PROTEIN: probable protein phosphatase CG10417 [Acropora digitifera]	51 kDa	6	0.99997	41908360
593	XP_015776632.1	PREDICTED: dedicator of cytokinesis protein 7-like [Acropora digitifera]	194 kDa	26	0.99997	20538360
594	XP_015766542.1	PREDICTED: tetraspanin-3-like [Acropora digitifera]	25 kDa	1	0.99997	1367795
595	XP_015771991.1	PREDICTED: ubiquitin fusion degradation protein 1 homolog isoform X1 [Acropora digitifera]	35 kDa	10	0.99997	53253060
596	XP_015754053.1	PREDICTED: acetyl-CoA carboxylase 1-like [Acropora digitifera]	227 kDa	34	0.99997	91552640
597	XP_015780784.1	PREDICTED: protein transport protein Sec31A-like [Acropora digitifera]	105 kDa	15	0.99997	50445750
598	XP_015749186.1	PREDICTED: amine sulfotransferase-like [Acropora digitifera]	36 kDa	8	0.99997	11522980
599	XP_015759594.1	PREDICTED: acyl-coenzyme A oxidase, peroxisomal-like [Acropora digitifera]	73 kDa	21	0.99997	259442200
600	XP_015758656.1	PREDICTED: cullin-3-like [Acropora digitifera]	77 kDa	21	0.999969	31899450
601	XP_015758423.1	PREDICTED: LOW QUALITY PROTEIN: proteasome subunit beta type-6-like [Acropora digitifera]	26 kDa	6	0.999969	121151600
602	XP_015748041.1	PREDICTED: transient receptor potential cation channel subfamily A member 1-like [Acropora digitifer	32 kDa	2	0.999969	2611191
603	XP_015779194.1	PREDICTED: uridine diphosphate glucose pyrophosphatase-like [Acropora digitifera]	30 kDa	3	0.999969	4577203
604	XP_015753010.1	PREDICTED: zinc-binding alcohol dehydrogenase domain-containing protein 2-like [Acropora digitifera]	24 kDa	6	0.999969	2676513
605	XP_015762199.1	PREDICTED: peroxidasin homolog [Acropora digitifera]	70 kDa	13	0.999969	230021700
606	XP_015751671.1	PREDICTED: cytoplasmic dynein 1 light intermediate chain 1-like [Acropora digitifera]	48 kDa	13	0.999969	29646080
607	XP_015779256.1	PREDICTED: LOW QUALITY PROTEIN: ATP-binding cassette sub-family B member 6, mitochondrial-like, part	37 kDa	4	0.999969	883976
608	XP_015768408.1	PREDICTED: talin-1-like [Acropora digitifera]	227 kDa	34	0.999969	160344600
609	XP_015768463.1	PREDICTED: uncharacterized protein LOC107347108 [Acropora digitifera]	32 kDa	8	0.999969	1624801000
610	XP_015777119.1	PREDICTED: ATP synthase subunit e, mitochondrial-like, partial [Acropora digitifera]	11 kDa	5	0.999969	70222160
611	XP_015761147.1	PREDICTED: LOW QUALITY PROTEIN: glyoxylate reductase/hydroxypyruvate reductase-like [Acropora digiti	32 kDa	7	0.999969	36103870
612	XP_015755481.1	PREDICTED: endoplasmic reticulum mannosyl-oligosaccharide 1,2-alpha-mannosidase-like [Acropora digit	76 kDa	7	0.999969	3745910
613	XP_015766460.1	PREDICTED: platelet-activating factor acetylhydrolase IB subunit gamma-like [Acropora digitifera]	25 kDa	3	0.999968	16509990
614	XP_015758907.1	PREDICTED: beta-arrestin-1-like [Acropora digitifera]	45 kDa	7	0.999968	68915950
615	XP_015747683.1	PREDICTED: short-chain-enoyl-CoA hydratase-like [Acropora digitifera]	31 kDa	12	0.999968	441487500
616	XP_015748937.1	PREDICTED: putative glycerol kinase 3 [Acropora digitifera]	50 kDa	7	0.999968	27436230
617	XP_015765799.1	PREDICTED: uricase-like, partial [Acropora digitifera]	33 kDa	7	0.999968	33714240
618	XP_015748733.1	PREDICTED: spectrin beta chain, non-erythrocytic 1-like [Acropora digitifera]	256 kDa	64	0.999968	64796150
619	XP_015778818.1	PREDICTED: rab-like protein 6 isoform X1 [Acropora digitifera]	39 kDa	3	0.999968	1598198
620	XP_015759876.1	PREDICTED: ubiquitin carboxyl-terminal hydrolase 5-like [Acropora digitifera]	96 kDa	10	0.999968	43203650
621	XP_015749322.1	PREDICTED: CSC1-like protein At3g54510 [Acropora digitifera]	33 kDa	4	0.999967	106837300
622	XP_015759601.1	PREDICTED: uncharacterized protein LOC107338863 [Acropora digitifera]	24 kDa	4	0.999967	11142820
623	XP_015756510.1	PREDICTED: 40S ribosomal protein S12-like [Acropora digitifera]	15 kDa	4	0.999967	90557900
624	XP_015778143.1	PREDICTED: fibronectin type III domain-containing protein-like isoform X1 [Acropora digitifera]	108 kDa	12	0.999967	28397990
625	XP_015773407.1	PREDICTED: leucine-rich repeat extensin-like protein 5 isoform X1 [Acropora digitifera]	50 kDa	4	0.999967	4361406
626	XP_015776547.1	PREDICTED: atlastin-1-like [Acropora digitifera]	48 kDa	8	0.999967	20054740
627	XP_015762204.1	PREDICTED: eukaryotic translation initiation factor 3 subunit C-like [Acropora digitifera]	82 kDa	7	0.999967	60968190
628	XP_015751846.1	PREDICTED: carbonyl reductase [NADPH] 1-like [Acropora digitifera]	30 kDa	7	0.999967	131004100
629	XP_015754369.1	PREDICTED: ras-related protein Rab-10-like [Acropora digitifera]	23 kDa	9	0.999967	12883020
630	XP_015752485.1	PREDICTED: LOW QUALITY PROTEIN: polyubiquitin-C-like [Acropora digitifera]	52 kDa	5	0.999967	662059600
631	XP_015756595.1	PREDICTED: nucleoside-triphosphatase ntp-1-like [Acropora digitifera]	30 kDa	4	0.999966	173083400
632	XP_015755630.1	PREDICTED: cell division cycle protein 16 homolog [Acropora digitifera]	105 kDa	7	0.999966	2606242
633	XP_015769439.1	PREDICTED: intraflagellar transport protein 88 homolog [Acropora digitifera]	81 kDa	7	0.999966	4566712
634	XP_015767372.1	PREDICTED: dnaJ homolog subfamily A member 1-like [Acropora digitifera]	46 kDa	4	0.999966	3457875
635	XP_015754078.1	PREDICTED: neuronal pentraxin-2-like [Acropora digitifera]	24 kDa	2	0.999966	68625930
636	XP_015771368.1	PREDICTED: protein DD3-3-like isoform X1 [Acropora digitifera]	72 kDa	17	0.999966	573873000
637	XP_015752006.1	PREDICTED: importin-5-like [Acropora digitifera]	120 kDa	25	0.999966	112917200
638	XP_015757098.1	PREDICTED: LOW QUALITY PROTEIN: dnaJ homolog subfamily C member 13-like, partial [Acropora digitifer	233 kDa	17	0.999966	10083240
639	XP_015756498.1	PREDICTED: dynactin subunit 2-like [Acropora digitifera]	40 kDa	8	0.999966	26352370
640	XP_015780959.1	PREDICTED: uncharacterized protein LOC107358900 [Acropora digitifera]	84 kDa	10	0.999966	12261190
641	XP_015751166.1	PREDICTED: uncharacterized protein LOC107331131 isoform X1 [Acropora digitifera]	160 kDa	7	0.999966	39197420
642	XP_015769348.1	PREDICTED: UPF0568 protein C14orf166-like [Acropora digitifera]	13 kDa	2	0.999966	5127995
643	XP_015766947.1	PREDICTED: dehydrogenase/reductase SDR family member 4-like [Acropora digitifera]	30 kDa	4	0.999965	55945860
644	XP_015755656.1	PREDICTED: calreticulin-like isoform X2 [Acropora digitifera]	52 kDa	15	0.999965	657472800
645	XP_015758117.1	PREDICTED: arginine kinase-like isoform X1 [Acropora digitifera]	81 kDa	27	0.999965	508722500
646	XP_015755847.1	PREDICTED: uncharacterized protein LOC107335346 [Acropora digitifera]	35 kDa	8	0.999965	163371700
647	XP_015779852.1	PREDICTED: secretory carrier-associated membrane protein 1-like [Acropora digitifera]	38 kDa	2	0.999965	2959005
648	XP_015747490.1	PREDICTED: multidrug resistance-associated protein 1-like [Acropora digitifera]	145 kDa	4	0.999965	4660405
649	XP_015778770.1	PREDICTED: T-complex protein 1 subunit delta-like [Acropora digitifera]	55 kDa	12	0.999964	118653600
650	XP_015753842.1	PREDICTED: 40S ribosomal protein S15a isoform X1 [Acropora digitifera]	18 kDa	4	0.999964	573565600
651	XP_015771973.1	PREDICTED: NADH dehydrogenase [ubiquinone] 1 alpha subcomplex subunit 12-like [Acropora digitifera]	16 kDa	6	0.999964	94882310
652	XP_015755720.1	PREDICTED: succinyl-CoA:3-ketoacid coenzyme A transferase 1, mitochondrial-like [Acropora digitifera	57 kDa	6	0.999964	36985120
653	XP_015752691.1	PREDICTED: protein ECT2-like [Acropora digitifera]	75 kDa	6	0.999964	3608219
654	XP_015762717.1	PREDICTED: YTH domain-containing family protein 3-like [Acropora digitifera]	59 kDa	5	0.999964	7047086
655	XP_015751353.1	PREDICTED: post-GPI attachment to proteins factor 2-like isoform X1 [Acropora digitifera]	30 kDa	2	0.999964	2307035
656	XP_015772851.1	PREDICTED: glutathione reductase-like, partial [Acropora digitifera]	35 kDa	6	0.999964	75508690
657	XP_015753541.1	PREDICTED: pancreatic lipase-related protein 2-like [Acropora digitifera]	32 kDa	11	0.999963	742144000
658	XP_015764273.1	PREDICTED: filament-like plant protein 1 [Acropora digitifera]	38 kDa	6	0.999963	10655600
659	XP_015775390.1	PREDICTED: pentatricopeptide repeat-containing protein At2g16880-like [Acropora digitifera]	39 kDa	4	0.999963	20485950
660	XP_015754086.1	PREDICTED: uncharacterized protein LOC107333750 [Acropora digitifera]	18 kDa	1	0.999963	15982870
661	XP_015752233.1	PREDICTED: CCA tRNA nucleotidyltransferase 1, mitochondrial-like [Acropora digitifera]	22 kDa	3	0.999963	6409768
662	XP_015754696.1	PREDICTED: protein disulfide-isomerase A3-like [Acropora digitifera]	55 kDa	12	0.999963	421233800
663	XP_015758794.1	PREDICTED: NADP-specific glutamate dehydrogenase-like [Acropora digitifera]	50 kDa	11	0.999963	19445660
664	XP_015748138.1	PREDICTED: alpha-soluble NSF attachment protein-like [Acropora digitifera]	29 kDa	6	0.999963	18758090
665	XP_015747763.1	PREDICTED: glutamine synthetase-like [Acropora digitifera]	41 kDa	9	0.999963	64842980
666	XP_015780295.1	PREDICTED: LOW QUALITY PROTEIN: sperm-associated antigen 1-like [Acropora digitifera]	105 kDa	15	0.999963	41731670
667	XP_015771837.1	PREDICTED: uncharacterized protein LOC107350118 [Acropora digitifera]	75 kDa	20	0.999963	275062400
668	XP_015757327.1	PREDICTED: 40S ribosomal protein S8-like, partial [Acropora digitifera]	20 kDa	5	0.999963	249853800
669	XP_015749909.1	PREDICTED: uncharacterized protein LOC107329753 [Acropora digitifera]	56 kDa	13	0.999962	47369880
670	XP_015761078.1	PREDICTED: nuclear pore glycoprotein p62-like, partial [Acropora digitifera]	26 kDa	7	0.999962	10473570
671	XP_015773090.1	PREDICTED: glycine--tRNA ligase-like [Acropora digitifera]	54 kDa	12	0.999962	141264200
672	XP_015766899.1	PREDICTED: protein LSM14 homolog A-A-like [Acropora digitifera]	55 kDa	13	0.999962	132802800
673	XP_015780491.1	PREDICTED: serine/threonine-protein phosphatase 2A 65 kDa regulatory subunit A alpha isoform-like [A	58 kDa	13	0.999962	174138700
674	XP_015747286.1	PREDICTED: eukaryotic translation initiation factor 4 gamma 1-like [Acropora digitifera]	117 kDa	11	0.999962	16269410
675	XP_015776622.1	PREDICTED: polyadenylate-binding protein-interacting protein 1-like isoform X1 [Acropora digitifera]	32 kDa	5	0.999961	5968393
676	XP_015778983.1	PREDICTED: L-asparaginase-like [Acropora digitifera]	54 kDa	4	0.999961	11719720
677	XP_015749423.1	PREDICTED: cytoskeleton-associated protein 5-like [Acropora digitifera]	99 kDa	14	0.999961	18052270
678	XP_015761641.1	PREDICTED: dTDP-glucose 4,6-dehydratase-like [Acropora digitifera]	38 kDa	9	0.999961	51461910
679	XP_015753970.1	PREDICTED: MIP18 family protein FAM96A-like isoform X1 [Acropora digitifera]	16 kDa	2	0.999961	1394110
680	XP_015761302.1	PREDICTED: endoplasmic reticulum resident protein 44-like [Acropora digitifera]	43 kDa	10	0.999961	31922510
681	XP_015764225.1	PREDICTED: elongation factor Ts, mitochondrial-like [Acropora digitifera]	18 kDa	3	0.999961	13527300
682	XP_015765607.1	PREDICTED: allene oxide synthase, chloroplastic-like isoform X1 [Acropora digitifera]	52 kDa	7	0.999961	14554310
683	XP_015748896.1	PREDICTED: fructose-bisphosphate aldolase C-like, partial [Acropora digitifera]	30 kDa	9	0.999961	692224800
684	XP_015756352.1	PREDICTED: probable D-lactate dehydrogenase, mitochondrial [Acropora digitifera]	63 kDa	7	0.999961	11327830
685	XP_015769055.1	PREDICTED: uncharacterized protein LOC107347604 isoform X2 [Acropora digitifera]	15 kDa	2	0.999961	1927035
686	XP_015764397.1	PREDICTED: histidine triad nucleotide-binding protein 1-like [Acropora digitifera]	13 kDa	4	0.999961	150234700
687	XP_015780366.1	PREDICTED: leukocyte elastase inhibitor-like [Acropora digitifera]	43 kDa	13	0.99996	179919900
688	XP_015758972.1	PREDICTED: bis(5'-adenosyl)-triphosphatase-like [Acropora digitifera]	18 kDa	4	0.99996	9069313
689	XP_015758093.1	PREDICTED: LOW QUALITY PROTEIN: zinc-binding alcohol dehydrogenase domain-containing protein 2-like	29 kDa	6	0.99996	3140693
690	XP_015756531.1	PREDICTED: uncharacterized protein LOC107335988 [Acropora digitifera]	73 kDa	17	0.99996	38657270
691	XP_015753168.1	PREDICTED: proteasome subunit beta type-7-like [Acropora digitifera]	24 kDa	3	0.99996	83362350
692	XP_015778468.1	PREDICTED: splicing factor 3B subunit 1-like [Acropora digitifera]	170 kDa	15	0.99996	10090620
693	XP_015755730.1	PREDICTED: multidrug resistance-associated protein 1-like [Acropora digitifera]	61 kDa	3	0.99996	8273020
694	XP_015776859.1	PREDICTED: putative ATP-dependent RNA helicase DHX57 [Acropora digitifera]	113 kDa	5	0.999959	3111129
695	XP_015753424.1	PREDICTED: uncharacterized protein LOC107333168 isoform X2 [Acropora digitifera]	15 kDa	5	0.999959	266104800
696	XP_015772560.1	PREDICTED: glutathione S-transferase 1-like [Acropora digitifera]	24 kDa	6	0.999959	147305400
697	XP_015760887.1	PREDICTED: elongator complex protein 1-like [Acropora digitifera]	144 kDa	14	0.999959	18817080
698	XP_015774848.1	PREDICTED: dihydropyrimidinase-like [Acropora digitifera]	62 kDa	7	0.999959	10321090
699	XP_015772216.1	PREDICTED: LOW QUALITY PROTEIN: homogentisate 1,2-dioxygenase-like [Acropora digitifera]	48 kDa	8	0.999958	39291180
700	XP_015767371.1	PREDICTED: quinone oxidoreductase-like [Acropora digitifera]	30 kDa	4	0.999958	23517970
701	XP_015757450.1	PREDICTED: cytochrome c oxidase subunit 6A, mitochondrial-like [Acropora digitifera]	14 kDa	1	0.999958	3037033
702	XP_015780228.1	PREDICTED: glyoxal reductase-like [Acropora digitifera]	43 kDa	10	0.999958	19812000
703	XP_015773867.1	PREDICTED: angiotensin-converting enzyme-like [Acropora digitifera]	73 kDa	4	0.999958	3826119
704	XP_015771377.1	PREDICTED: 26S proteasome non-ATPase regulatory subunit 4-like [Acropora digitifera]	44 kDa	8	0.999958	46092070
705	XP_015771538.1	PREDICTED: failed axon connections homolog [Acropora digitifera]	47 kDa	8	0.999958	593925800
706	XP_015749518.1	PREDICTED: ragulator complex protein LAMTOR3-A-like [Acropora digitifera]	14 kDa	2	0.999957	4805482
707	XP_015770493.1	PREDICTED: citron Rho-interacting kinase-like [Acropora digitifera]	202 kDa	22	0.999957	23142610
708	XP_015750382.1	PREDICTED: pyruvate dehydrogenase E1 component subunit alpha, somatic form, mitochondrial-like [Acro	37 kDa	12	0.999957	130467800
709	XP_015747816.1	PREDICTED: uncharacterized protein LOC107327586 isoform X1 [Acropora digitifera]	95 kDa	3	0.999957	3126755
710	XP_015759104.1	PREDICTED: WD repeat-containing protein 1-A-like [Acropora digitifera]	50 kDa	10	0.999957	118483500
711	XP_015763884.1	PREDICTED: ubiquitin thioesterase OTUB1-like, partial [Acropora digitifera]	27 kDa	4	0.999957	16802380
712	XP_015752902.1	PREDICTED: V-type proton ATPase 116 kDa subunit a isoform 1-like [Acropora digitifera]	104 kDa	12	0.999957	87392270
713	XP_015757389.1	PREDICTED: 60S acidic ribosomal protein P1-like [Acropora digitifera]	12 kDa	1	0.999957	6078452
714	XP_015755290.1	PREDICTED: deleted in malignant brain tumors 1 protein-like [Acropora digitifera]	72 kDa	10	0.999957	18989180
715	XP_015762705.1	PREDICTED: uncharacterized protein LOC107341758 [Acropora digitifera]	85 kDa	9	0.999956	62760180
716	XP_015777312.1	PREDICTED: LOW QUALITY PROTEIN: intron-binding protein aquarius-like [Acropora digitifera]	146 kDa	20	0.999956	7516046
717	XP_015779881.1	PREDICTED: adenylate kinase 2, mitochondrial-like [Acropora digitifera]	28 kDa	5	0.999956	91278330
718	XP_015775352.1	PREDICTED: spectrin beta chain, erythrocytic-like, partial [Acropora digitifera]	23 kDa	4	0.999956	9192512
719	XP_015766204.1	PREDICTED: V-type proton ATPase subunit C-like [Acropora digitifera]	44 kDa	8	0.999956	7919328
720	XP_015761523.1	PREDICTED: LOW QUALITY PROTEIN: proteasome-associated protein ECM29 homolog [Acropora digitifera]	187 kDa	15	0.999956	15976900
721	XP_015751983.1	PREDICTED: 4-aminobutyrate aminotransferase, mitochondrial-like [Acropora digitifera]	44 kDa	4	0.999956	5194945
722	XP_015766383.1	PREDICTED: retinal dehydrogenase 1-like [Acropora digitifera]	36 kDa	9	0.999956	330544500
723	XP_015753538.1	PREDICTED: 60S acidic ribosomal protein P0-like [Acropora digitifera]	35 kDa	7	0.999955	613574800
724	XP_015779943.1	PREDICTED: probable methyltransferase TARBP1 isoform X2 [Acropora digitifera]	145 kDa	21	0.999955	18962950
725	XP_015747571.1	PREDICTED: legumain-like [Acropora digitifera]	50 kDa	6	0.999955	4101928
726	XP_015752744.1	PREDICTED: vam6/Vps39-like protein [Acropora digitifera]	52 kDa	9	0.999955	3567448
727	XP_015758020.1	PREDICTED: transmembrane protein 41A-like [Acropora digitifera]	24 kDa	2	0.999955	11066010
728	XP_015757920.1	PREDICTED: procollagen galactosyltransferase 1-like [Acropora digitifera]	68 kDa	8	0.999955	18129000
729	XP_015756825.1	PREDICTED: hsp90 co-chaperone Cdc37-like [Acropora digitifera]	44 kDa	8	0.999954	43632120
730	XP_015757770.1	PREDICTED: tyrosine-protein kinase SRK2-like [Acropora digitifera]	59 kDa	7	0.999954	24811840
731	XP_015778504.1	PREDICTED: 40S ribosomal protein SA-like [Acropora digitifera]	35 kDa	5	0.999954	182432300
732	XP_015756815.1	PREDICTED: fructose-2,6-bisphosphatase TIGAR-like [Acropora digitifera]	29 kDa	3	0.999954	3780253
733	XP_015763015.1	PREDICTED: aspartate aminotransferase, cytoplasmic-like [Acropora digitifera]	41 kDa	3	0.999954	3905115
734	XP_015776612.1	PREDICTED: puromycin-sensitive aminopeptidase-like [Acropora digitifera]	169 kDa	23	0.999954	371288700
735	XP_015772500.1	PREDICTED: dual adapter for phosphotyrosine and 3-phosphotyrosine and 3-phosphoinositide-like isofor	34 kDa	4	0.999954	2276849
736	XP_015774044.1	PREDICTED: arylsulfatase I-like [Acropora digitifera]	57 kDa	3	0.999954	1933287
737	XP_015778346.1	PREDICTED: acidic repeat-containing protein-like isoform X1 [Acropora digitifera]	113 kDa	3	0.999953	718767
738	XP_015761902.1	PREDICTED: probable phospholipid-transporting ATPase IF isoform X1 [Acropora digitifera]	128 kDa	13	0.999953	13701130
739	XP_015754897.1	PREDICTED: ubiquitin carboxyl-terminal hydrolase 14-like [Acropora digitifera]	41 kDa	7	0.999953	60624020
740	XP_015752518.1	PREDICTED: ubiquitin carboxyl-terminal hydrolase 4-like [Acropora digitifera]	102 kDa	22	0.999953	78616640
741	XP_015760795.1	PREDICTED: plasma membrane calcium-transporting ATPase 3-like isoform X1 [Acropora digitifera]	122 kDa	16	0.999953	117767100
742	XP_015757244.1	PREDICTED: guanidinoacetate N-methyltransferase A-like isoform X1 [Acropora digitifera]	27 kDa	4	0.999953	7860810
743	XP_015753854.1	PREDICTED: inactive tyrosine-protein kinase 7-like [Acropora digitifera]	77 kDa	12	0.999953	14232630
744	XP_015773701.1	PREDICTED: mannose-1-phosphate guanyltransferase alpha-B-like [Acropora digitifera]	45 kDa	6	0.999953	20598520
745	XP_015777738.1	PREDICTED: importin-4-like [Acropora digitifera]	105 kDa	14	0.999952	49174940
746	XP_015751768.1	PREDICTED: NADH dehydrogenase [ubiquinone] iron-sulfur protein 3, mitochondrial-like [Acropora digit	31 kDa	8	0.999952	71634080
747	XP_015778704.1	PREDICTED: neural Wiskott-Aldrich syndrome protein-like [Acropora digitifera]	58 kDa	4	0.999952	7907511
748	XP_015758440.1	PREDICTED: protein KTI12 homolog [Acropora digitifera]	21 kDa	2	0.999952	3694680
749	XP_015778576.1	PREDICTED: NADH dehydrogenase [ubiquinone] 1 alpha subcomplex subunit 3-like [Acropora digitifera]	10 kDa	1	0.999952	5671512
750	XP_015770246.1	PREDICTED: phospholipid-transporting ATPase IA-like [Acropora digitifera]	145 kDa	18	0.999952	22047530
751	XP_015755441.1	PREDICTED: guanine nucleotide-binding protein subunit beta-2-like 1 [Acropora digitifera]	35 kDa	12	0.999952	1092575000
752	XP_015773075.1	PREDICTED: eukaryotic translation initiation factor 3 subunit J-like [Acropora digitifera]	29 kDa	6	0.999952	19854450
753	XP_015765208.1	PREDICTED: ubiquitin-associated protein 2-like isoform X1 [Acropora digitifera]	112 kDa	6	0.999952	17100410
754	XP_015761590.1	PREDICTED: apolipoprotein B-100-like [Acropora digitifera]	51 kDa	7	0.999951	35949800
755	XP_015752245.1	PREDICTED: soluble calcium-activated nucleotidase 1-like [Acropora digitifera]	43 kDa	8	0.999951	4825070
756	XP_015777003.1	PREDICTED: tricarboxylate transport protein, mitochondrial-like [Acropora digitifera]	36 kDa	7	0.999951	54620080
757	XP_015775887.1	PREDICTED: LOW QUALITY PROTEIN: dihydropyrimidine dehydrogenase [NADP(+)]-like [Acropora digitifera]	85 kDa	16	0.99995	43302530
758	XP_015765606.1	PREDICTED: LOW QUALITY PROTEIN: 9-divinyl ether synthase-like [Acropora digitifera]	60 kDa	16	0.99995	97703610
759	XP_015750634.1	PREDICTED: alpha-N-acetylgalactosaminidase-like, partial [Acropora digitifera]	33 kDa	3	0.99995	9313755
760	XP_015770880.1	PREDICTED: kinetochore protein Nuf2-like [Acropora digitifera]	52 kDa	3	0.99995	1623612
761	XP_015764694.1	PREDICTED: LOW QUALITY PROTEIN: actin-related protein 2-like [Acropora digitifera]	46 kDa	9	0.99995	191860100
762	XP_015777999.1	PREDICTED: pyruvate dehydrogenase E1 component subunit beta, mitochondrial-like [Acropora digitifera	39 kDa	8	0.99995	68159380
763	XP_015774412.1	PREDICTED: cysteine-rich secretory protein LCCL domain-containing 2-like [Acropora digitifera]	37 kDa	10	0.999949	7035992
764	XP_015770293.1	PREDICTED: ubiquitin-conjugating enzyme E2 K-like [Acropora digitifera]	22 kDa	6	0.999949	25187220
765	XP_015767260.1	PREDICTED: polyamine oxidase-like isoform X4 [Acropora digitifera]	55 kDa	7	0.999949	24640080
766	XP_015761726.1	PREDICTED: 2-oxoglutarate and iron-dependent oxygenase domain-containing protein 2-like [Acropora di	40 kDa	7	0.999949	9734116
767	XP_015774583.1	PREDICTED: ARF GTPase-activating protein GIT1-like [Acropora digitifera]	82 kDa	14	0.999948	10848600
768	XP_015754615.1	PREDICTED: LOW QUALITY PROTEIN: high affinity cAMP-specific and IBMX-insensitive 3',5'-cyclic phosph	97 kDa	9	0.999948	16276630
769	XP_015765469.1	PREDICTED: transforming acidic coiled-coil-containing protein 1-like, partial [Acropora digitifera]	17 kDa	3	0.999948	2929349
770	XP_015757635.1	PREDICTED: ADP-ribosylation factor 3-like [Acropora digitifera]	20 kDa	5	0.999948	8699946
771	XP_015768108.1	PREDICTED: uncharacterized protein LOC107346795 [Acropora digitifera]	70 kDa	7	0.999948	12477160
772	XP_015767538.1	PREDICTED: Golgi resident protein GCP60-like [Acropora digitifera]	47 kDa	8	0.999948	23966270
773	XP_015774677.1	PREDICTED: signal peptidase complex catalytic subunit SEC11A-like [Acropora digitifera]	10 kDa	2	0.999948	39874270
774	XP_015751528.1	PREDICTED: protein NEL-like [Acropora digitifera]	51 kDa	7	0.999948	55037330
775	XP_015751455.1	PREDICTED: dehydrogenase/reductase SDR family member 7-like isoform X1 [Acropora digitifera]	36 kDa	7	0.999947	12252440
776	XP_015754901.1	PREDICTED: LOW QUALITY PROTEIN: rho-associated protein kinase 1-like [Acropora digitifera]	179 kDa	28	0.999947	99232630
777	XP_015765352.1	PREDICTED: uncharacterized protein LOC107344225 [Acropora digitifera]	52 kDa	10	0.999947	39472870
778	XP_015780339.1	PREDICTED: adenylyl cyclase-associated protein 2-like [Acropora digitifera]	50 kDa	10	0.999947	267458600
779	XP_015779465.1	PREDICTED: ubiquitin-conjugating enzyme E2-17 kDa [Acropora digitifera]	17 kDa	2	0.999947	47826270
780	XP_015771681.1	PREDICTED: xin actin-binding repeat-containing protein 2-like isoform X1 [Acropora digitifera]	120 kDa	24	0.999947	74924570
781	XP_015773563.1	PREDICTED: acyl-coenzyme A oxidase 2, peroxisomal-like [Acropora digitifera]	53 kDa	13	0.999946	68412420
782	XP_015773469.1	PREDICTED: enolase-like protein ENO4 [Acropora digitifera]	39 kDa	3	0.999946	4444841
783	XP_015760671.1	PREDICTED: LOW QUALITY PROTEIN: cytoplasmic aconitate hydratase-like [Acropora digitifera]	78 kDa	18	0.999946	413157400
784	XP_015749669.1	PREDICTED: eukaryotic translation initiation factor 3 subunit L-like, partial [Acropora digitifera]	48 kDa	12	0.999946	67572070
785	XP_015761267.1	PREDICTED: pre-mRNA-processing factor 40 homolog A-like isoform X1 [Acropora digitifera]	69 kDa	7	0.999946	7991730
786	XP_015747696.1	PREDICTED: hydroxysteroid dehydrogenase-like protein 2 [Acropora digitifera]	43 kDa	7	0.999946	212594400
787	XP_015748182.1	PREDICTED: UPF0587 protein C1orf123-like [Acropora digitifera]	8 kDa	2	0.999946	3629114
788	XP_015777997.1	PREDICTED: dipeptidyl peptidase 1-like [Acropora digitifera]	30 kDa	5	0.999946	29919050
789	XP_015758663.1	PREDICTED: microtubule-associated protein futsch-like [Acropora digitifera]	172 kDa	8	0.999945	5715307
790	XP_015763168.1	PREDICTED: electron transfer flavoprotein subunit alpha, mitochondrial-like [Acropora digitifera]	13 kDa	2	0.999945	13931780
791	XP_015771701.1	PREDICTED: U5 small nuclear ribonucleoprotein 200 kDa helicase-like [Acropora digitifera]	210 kDa	40	0.999945	79976200
792	XP_015766063.1	PREDICTED: phosphatidylinositol transfer protein beta isoform-like [Acropora digitifera]	33 kDa	11	0.999945	186790500
793	XP_015749308.1	PREDICTED: neutral alpha-glucosidase AB-like [Acropora digitifera]	98 kDa	23	0.999945	223874300
794	XP_015775973.1	PREDICTED: dual specificity mitogen-activated protein kinase kinase 1-like [Acropora digitifera]	11 kDa	1	0.999945	3127716
795	XP_015770704.1	PREDICTED: LOW QUALITY PROTEIN: eukaryotic peptide chain release factor subunit 1-like [Acropora dig	59 kDa	8	0.999945	44872910
796	XP_015779635.1	PREDICTED: dolichyl-diphosphooligosaccharide--protein glycosyltransferase 48 kDa subunit-like [Acrop	50 kDa	12	0.999945	137665600
797	XP_015766473.1	PREDICTED: translationally-controlled tumor protein homolog [Acropora digitifera]	19 kDa	5	0.999945	208510100
798	XP_015765350.1	PREDICTED: 60S ribosomal protein L14-like, partial [Acropora digitifera]	16 kDa	8	0.999945	371741400
799	XP_015749215.1	PREDICTED: uncharacterized protein LOC107328988 [Acropora digitifera]	64 kDa	3	0.999945	2781861
800	XP_015750477.1	PREDICTED: pyruvate carboxylase, mitochondrial-like, partial [Acropora digitifera]	45 kDa	7	0.999944	6150810
801	XP_015751192.1	PREDICTED: tRNA-splicing ligase RtcB homolog [Acropora digitifera]	48 kDa	12	0.999944	31976110
802	XP_015756409.1	PREDICTED: lysine--tRNA ligase-like isoform X1 [Acropora digitifera]	70 kDa	12	0.999944	101147800
803	XP_015771142.1	PREDICTED: protein phosphatase methylesterase 1-like isoform X1 [Acropora digitifera]	43 kDa	6	0.999944	22738080
804	XP_015774042.1	PREDICTED: DNA replication complex GINS protein PSF2-like [Acropora digitifera]	20 kDa	2	0.999944	1949155
805	XP_015762651.1	PREDICTED: X-ray repair cross-complementing protein 5-like [Acropora digitifera]	84 kDa	13	0.999943	30154690
806	XP_015754393.1	PREDICTED: aldose 1-epimerase-like [Acropora digitifera]	29 kDa	3	0.999943	33260980
807	XP_015776027.1	PREDICTED: 60S ribosomal protein L3-like [Acropora digitifera]	46 kDa	6	0.999943	328573900
808	XP_015749721.1	PREDICTED: kinesin-like protein KIF11 [Acropora digitifera]	120 kDa	16	0.999943	17983420
809	XP_015758336.1	PREDICTED: peptidyl-prolyl cis-trans isomerase FKBP2-like [Acropora digitifera]	14 kDa	4	0.999943	28519760
810	XP_015772407.1	PREDICTED: structural maintenance of chromosomes protein 5-like [Acropora digitifera]	123 kDa	15	0.999943	18054170
811	XP_015760299.1	PREDICTED: 26S protease regulatory subunit 8-like [Acropora digitifera]	43 kDa	12	0.999942	60741950
812	XP_015748795.1	PREDICTED: catenin alpha-2-like [Acropora digitifera]	135 kDa	20	0.999942	80899370
813	XP_015772086.1	PREDICTED: enhancer of mRNA-decapping protein 4-like [Acropora digitifera]	127 kDa	17	0.999942	40288380
814	XP_015778506.1	PREDICTED: cytochrome b-c1 complex subunit 2, mitochondrial-like [Acropora digitifera]	21 kDa	9	0.999942	185235800
815	XP_015754855.1	PREDICTED: dynein light chain roadblock-type 2-like [Acropora digitifera]	11 kDa	1	0.999942	5988460
816	XP_015763721.1	PREDICTED: T-complex protein 1 subunit zeta-like [Acropora digitifera]	58 kDa	14	0.999942	250132200
817	XP_015756063.1	PREDICTED: caffeoyl-CoA O-methyltransferase-like [Acropora digitifera]	27 kDa	4	0.999942	4025075
818	XP_015767199.1	PREDICTED: uncharacterized protein LOC107345966 isoform X1 [Acropora digitifera]	98 kDa	2	0.999942	1429356
819	XP_015775447.1	PREDICTED: superkiller viralicidic activity 2-like 2 [Acropora digitifera]	112 kDa	8	0.999942	1908223
820	XP_015748640.1	PREDICTED: transgelin-3-like [Acropora digitifera]	39 kDa	5	0.999942	83714840
821	XP_015773207.1	PREDICTED: plastin-3-like [Acropora digitifera]	64 kDa	12	0.999941	115330700
822	XP_015775281.1	PREDICTED: stress-70 protein, mitochondrial-like [Acropora digitifera]	22 kDa	7	0.999941	141253000
823	XP_015767943.1	PREDICTED: glutamine--tRNA ligase-like [Acropora digitifera]	56 kDa	16	0.999941	27331360
824	XP_015766343.1	PREDICTED: DNA-binding protein SMUBP-2-like [Acropora digitifera]	113 kDa	6	0.999941	4573777
825	XP_015772699.1	PREDICTED: transient receptor potential cation channel subfamily A member 1-like [Acropora digitifer	234 kDa	16	0.999941	15890970
826	XP_015774622.1	PREDICTED: uncharacterized protein LOC107352823 [Acropora digitifera]	26 kDa	1	0.999941	354833
827	XP_015773072.1	PREDICTED: ras GTPase-activating-like protein IQGAP1, partial [Acropora digitifera]	144 kDa	25	0.999941	116508000
828	XP_015774245.1	PREDICTED: peptidyl-prolyl cis-trans isomerase B-like [Acropora digitifera]	22 kDa	6	0.999941	385591300
829	XP_015758366.1	PREDICTED: small nuclear ribonucleoprotein Sm D2 [Acropora digitifera]	13 kDa	5	0.99994	16911010
830	XP_015762229.1	PREDICTED: malate dehydrogenase, mitochondrial-like [Acropora digitifera]	33 kDa	9	0.99994	188956800
831	XP_015754584.1	PREDICTED: uncharacterized protein LOC107334177 isoform X1 [Acropora digitifera]	18 kDa	7	0.99994	24829450
832	XP_015780714.1	PREDICTED: dynamin-1-like protein, partial [Acropora digitifera]	81 kDa	15	0.99994	33971410
833	XP_015766127.1	PREDICTED: transcription elongation factor SPT5-like [Acropora digitifera]	108 kDa	10	0.99994	6198225
834	XP_015774406.1	PREDICTED: nicotinate phosphoribosyltransferase-like [Acropora digitifera]	61 kDa	9	0.99994	18645630
835	XP_015764427.1	PREDICTED: 116 kDa U5 small nuclear ribonucleoprotein component-like [Acropora digitifera]	95 kDa	21	0.99994	37543970
836	XP_015761706.1	PREDICTED: 1-acyl-sn-glycerol-3-phosphate acyltransferase epsilon-like [Acropora digitifera]	37 kDa	2	0.99994	1319269
837	XP_015775908.1	PREDICTED: long-chain-fatty-acid--CoA ligase 1-like [Acropora digitifera]	36 kDa	12	0.99994	10100360
838	XP_015755192.1	PREDICTED: uncharacterized protein LOC107334735 [Acropora digitifera]	49 kDa	7	0.99994	305962500
839	XP_015755899.1	PREDICTED: NADH dehydrogenase [ubiquinone] iron-sulfur protein 7, mitochondrial [Acropora digitifera	15 kDa	2	0.999939	36023850
840	XP_015760452.1	PREDICTED: translocon-associated protein subunit delta-like isoform X1 [Acropora digitifera]	19 kDa	6	0.999939	48474840
841	XP_015759724.1	PREDICTED: 60S ribosomal protein L4-A-like [Acropora digitifera]	38 kDa	9	0.999939	409870900
842	XP_015758651.1	PREDICTED: protein SET-like [Acropora digitifera]	43 kDa	1	0.999939	9082526
843	XP_015769212.1	PREDICTED: transcription elongation factor B polypeptide 2-like [Acropora digitifera]	13 kDa	4	0.999939	61822460
844	XP_015747103.1	PREDICTED: uncharacterized protein LOC107358907 isoform X2 [Acropora digitifera]	21 kDa	7	0.999939	123411400
845	XP_015779604.1	PREDICTED: uncharacterized protein LOC107357479 [Acropora digitifera]	87 kDa	44	0.999938	72790370000
846	XP_015754120.1	PREDICTED: eukaryotic translation initiation factor 4E-1A-like [Acropora digitifera]	12 kDa	3	0.999938	16784830
847	XP_015758330.1	PREDICTED: calumenin-B-like isoform X1 [Acropora digitifera]	40 kDa	2	0.999937	1686684
848	XP_015769680.1	PREDICTED: cysteine desulfurase, mitochondrial-like [Acropora digitifera]	49 kDa	8	0.999937	34653550
849	XP_015764258.1	PREDICTED: 3-oxoacyl-[acyl-carrier-protein] reductase FabG-like, partial [Acropora digitifera]	22 kDa	5	0.999937	33327470
850	XP_015767039.1	PREDICTED: pericentriolar material 1 protein-like [Acropora digitifera]	97 kDa	13	0.999937	23652660
851	XP_015773467.1	PREDICTED: F-box/WD repeat-containing protein 11-like [Acropora digitifera]	52 kDa	12	0.999936	36465490
852	XP_015761055.1	PREDICTED: ubiquitin-conjugating enzyme E2 A [Acropora digitifera]	17 kDa	2	0.999936	1940126
853	XP_015763394.1	PREDICTED: LOW QUALITY PROTEIN: spermatogenesis-associated protein 20-like [Acropora digitifera]	77 kDa	11	0.999936	13149430
854	XP_015780182.1	PREDICTED: DNA mismatch repair protein Msh6-like [Acropora digitifera]	122 kDa	12	0.999936	4101973
855	XP_015765397.1	PREDICTED: alcohol dehydrogenase class-3-like [Acropora digitifera]	30 kDa	8	0.999936	39288890
856	XP_015752542.1	PREDICTED: protein lin-7 homolog C-like [Acropora digitifera]	21 kDa	5	0.999936	5133933
857	XP_015769184.1	PREDICTED: LOW QUALITY PROTEIN: DNA excision repair protein ERCC-6-like [Acropora digitifera]	70 kDa	10	0.999935	16740570
858	XP_015760986.1	PREDICTED: ras-like GTP-binding protein RHO [Acropora digitifera]	37 kDa	9	0.999935	275012200
859	XP_015767063.1	PREDICTED: PX domain-containing protein kinase-like protein [Acropora digitifera]	64 kDa	10	0.999935	29382750
860	XP_015759917.1	PREDICTED: signal recognition particle receptor subunit beta-like isoform X1 [Acropora digitifera]	28 kDa	7	0.999935	24697470
[truncated: 4,492 more rows]
[truncated: 2 more columns]
