# Supplementary material for: Slight thermal stress exerts genetic diversity selection at coral (Acropora digitifera) larval stages
Source: BMC Genomics. 2025 Jan 14;26:36. doi: 10.1186/s12864-024-11194-1 (PMC11730148; doi:10.1186/s12864-024-11194-1)
Supplement: Supplementary file 2 — Supplementary Material 2. [file 12864_2024_11194_MOESM2_ESM.xlsx]

## Sheet: Sheet1
Suppelemneatry Table 2. Coding sequences at loci with high or low Tajima's D values (95th or 5th percentile of control or heat-treated group)
Higher Tajima's D (loci under balancing selection)
Control
Scafold	Bp	Gene ID	LOC gene symbol	Annonation	Gene tended to be enriched	Larvae		model8	model8a	ΔlnL	P
BLFC01000846.1	3280000	XM_015907420.1	LOC107341923	PREDICTED: Acropora digitifera probable pyridoxal 5'-phosphate synthase subunit PDX2 (LOC107341923), mRNA	*	*		-972.015	-975.278	6.52621	0.0106296	*
BLFC01000928.1	2190000	XM_015903984.1	LOC107338750	PREDICTED: Acropora digitifera RRP12-like protein (LOC107338750), mRNA		*		-4262.31	-4264.13	3.62862	0.056794	*
BLFC01000051.1	1025000	XM_015911666.1	LOC107345923	PREDICTED: Acropora digitifera DNA excision repair protein ERCC-6-like (LOC107345923), mRNA	*	*		-7410.87	-7410.88	0.029652	0.863282
BLFC01000174.1	70000	XM_015910308.1	LOC107344618	PREDICTED: Acropora digitifera uncharacterized LOC107344618 (LOC107344618), mRNA	*	*		-5096.16	-5097.46	2.61162	0.106083	*
BLFC01000330.1	185000	XM_015925259.1	LOC107358666	PREDICTED: Acropora digitifera uncharacterized LOC107358666 (LOC107358666), mRNA	*	*		-1807.26	-1809.81	5.10709	0.0238282	*
BLFC01000016.1	345000	XM_015904467.1	LOC107339207	PREDICTED: Acropora digitifera uncharacterized LOC107339207 (LOC107339207), mRNA	*	*		ND
BLFC01000393.1	110000	XM_015915598.1	LOC107349451	PREDICTED: Acropora digitifera uncharacterized LOC107349451 (LOC107349451), mRNA	*	*		-4417.47	-4452.23	69.5085	7.60871e-17	*
BLFC01000016.1	935000	XM_015904513.1	LOC107339249	PREDICTED: Acropora digitifera uncharacterized LOC107339249 (LOC107339249), mRNA		*		-1811.44	-1811.44	0.000286	0.986507
BLFC01000016.1	1035000	XM_015919193.1	LOC107352873	PREDICTED: Acropora digitifera paired amphipathic helix protein Sin3a-like (LOC107352873), partial mRNA	*	*		-4719.25	-4719.6	0.698008	0.403454
BLFC01000505.1	250000	XM_015913829.1	LOC107347856	PREDICTED: Acropora digitifera transmembrane protein 62-like (LOC107347856), mRNA	*	*		-1668.56	-1678.82	20.5113	5.92814e-06	*
BLFC01000664.1	360000	XM_015921354.1	LOC107354861	PREDICTED: Acropora digitifera uncharacterized LOC107354861 (LOC107354861), mRNA		*		ND
BLFC01000664.1	360000	XM_015921362.1	LOC107354869	PREDICTED: Acropora digitifera uncharacterized LOC107354869 (LOC107354869), mRNA		*		-9206.14	-9224.57	36.8662	1.26523e-09	*
BLFC01000756.1	1370000	XM_015895719.1	LOC107331165	PREDICTED: Acropora digitifera splicing factor 45-like (LOC107331165), mRNA	*	*	*	-944.967	-945.155	0.375686	0.828745
BLFC01000511.1	125000	XM_015896914.1	LOC107332193	PREDICTED: Acropora digitifera E3 ubiquitin-protein ligase HECTD1-like (LOC107332193), partial mRNA	*	*	*	Error1 in gene tree estimation:
BLFC01000016.1	1035000	XM_015897035.1	LOC107332307	PREDICTED: Acropora digitifera paired amphipathic helix protein Sin3a-like (LOC107332307), mRNA	*	*	*	-11.1029	-12.3374	2.46905	0.290973
BLFC01000457.1	845000	XM_015898205.1	LOC107333388	PREDICTED: Acropora digitifera alpha-(1,6)-fucosyltransferase-like (LOC107333388), mRNA	*	*	*	-2193.58	-2193.78	0.393608	0.821352
BLFC01000450.1	2635000	XM_015900835.1	LOC107335797	PREDICTED: Acropora digitifera V-type proton ATPase subunit G-like (LOC107335797), mRNA	*	*	*	-687.466	-688.034	1.1369	0.566402
BLFC01000404.1	1355000	XM_015901527.1	LOC107336449	PREDICTED: Acropora digitifera L-galactose dehydrogenase-like (LOC107336449), mRNA	*	*	*	-1373.63	-1375.6	3.93316	0.139935	*
BLFC01000023.1	320000	XM_015901722.1	LOC107336651	PREDICTED: Acropora digitifera low-density lipoprotein receptor-related protein 4-like (LOC107336651), mRNA	*	*	*	-771.103	-773.461	4.71569	0.0946239	*
BLFC01000039.1	345000	XM_015904311.1	LOC107339071	PREDICTED: Acropora digitifera heterogeneous nuclear ribonucleoprotein U-like protein 1 (LOC107339071), partial mRNA	*	*	*	-33.134	-33.2986	0.329146	0.848256
BLFC01000827.1	1320000	XM_015904761.1	LOC107339470	PREDICTED: Acropora digitifera SEC14 domain and spectrin repeat-containing protein 1-B-like (LOC107339470), mRNA	*	*	*	-3671.95	-3674.95	6.0116	0.049499	*
BLFC01000766.1	225000	XM_015905452.1	LOC107340101	PREDICTED: Acropora digitifera stabilin-2-like (LOC107340101), mRNA	*	*	*	Error1 in gene tree estimation
BLFC01000846.1	4100000	XM_015906947.1	LOC107341522	PREDICTED: Acropora digitifera oxysterol-binding protein 1-like (LOC107341522), transcript variant X1, mRNA	*	*	*	-1427.67	-1427.87	0.401304	0.818197
BLFC01000846.1	3280000	XM_015907325.1	LOC107341814	PREDICTED: Acropora digitifera uncharacterized LOC107341814 (LOC107341814), mRNA		*	*	-732.476	-733.257	1.56178	0.457999
BLFC01000366.1	135000	XM_015907330.1	LOC107341853	PREDICTED: Acropora digitifera serine/threonine-protein phosphatase 4 regulatory subunit 4-like (LOC107341853), mRNA	*	*	*	-1921.42	-1923.98	5.11585	0.0774653	*
BLFC01000460.1	340000	XM_015908520.1	LOC107342995	PREDICTED: Acropora digitifera FH1/FH2 domain-containing protein 3-like (LOC107342995), mRNA	*	*	*	-7472.23	-7491.14	37.8334	6.08947e-09	*
BLFC01000185.1	685000	XM_015909890.1	LOC107344241	PREDICTED: Acropora digitifera dystrophin-like (LOC107344241), mRNA	*	*	*	-3083.58	-3083.58	0	1
BLFC01000618.1	2430000	XM_015911077.1	LOC107345375	PREDICTED: Acropora digitifera ectopic P granules protein 5 homolog (LOC107345375), mRNA	*	*	*	-5890.78	-5896.45	11.3392	0.00344927	*
BLFC01000269.1	1085000	XM_015911798.1	LOC107346032	PREDICTED: Acropora digitifera SUN domain-containing ossification factor-like (LOC107346032), partial mRNA	*	*	*	-3148.08	-3161.41	26.662	1.62337e-06	*
BLFC01000732.1	1870000	XM_015913505.1	LOC107347548	PREDICTED: Acropora digitifera BTB/POZ domain-containing protein KCTD5-like (LOC107347548), mRNA	*	*	*	-665.845	-668.937	6.18211	0.045454	*
BLFC01000827.1	2450000	XM_015915217.1	LOC107349119	PREDICTED: Acropora digitifera dynactin subunit 1-like (LOC107349119), mRNA		*	*	Error1 in gene tree estimation
BLFC01000439.1	870000	XM_015918625.1	LOC107352295	PREDICTED: Acropora digitifera GTP:AMP phosphotransferase AK3, mitochondrial-like (LOC107352295), mRNA	*	*	*	-443.907	-443.907	0	1
BLFC01000656.1	1925000	XM_015921915.1	LOC107355342	PREDICTED: Acropora digitifera ras-like GTP-binding protein YPT1 (LOC107355342), mRNA	*	*	*	-1047.33	-1047.33	9.4e-05	0.999953
BLFC01000277.1	730000	XM_015924271.1	LOC107357631	PREDICTED: Acropora digitifera E3 ubiquitin-protein ligase RNF123-like (LOC107357631), mRNA	*	*	*	-1817.01	-1817.01	0.000288	0.999856
BLFC01000330.1	185000	XM_015925262.1	LOC107358668	PREDICTED: Acropora digitifera glycine amidinotransferase, mitochondrial-like (LOC107358668), mRNA	*	*	*	-227.815	-228.07	0.509094	0.775268
Heat-Treated
Scafold	Bp	Gene ID	LOC gene symbol	Annonation	Goenriched	Larvae		model8	model8a	ΔlnL	P
BLFC01000148.1	454000-455000	XM_015899980.1	LOC107335006	regulator of G-protein signaling 19-like		*		-681.464	-681.598	0.268694	0.874287
BLFC01000256.1	224000-225000	XM_015904938.1	LOC107339621	GRIP1-associated protein 1-like	*	*		-979.298	-979.364	0.133288	0.935528
BLFC01000348.1	5324000-5325000	XM_015900458.1	LOC107335438	LOW QUALITY PROTEIN: protein MAATS1-like (cillia & falgella associated protein 91 like)		*		-1601.66	-1605.48	7.63888	0.0219401	*
BLFC01000393.1	35000	XM_015916151.1	LOC107349953	neuronal PAS domain-containing protein 2-like	*	*		-7366.76	-7367.08	0.624446	0.731818
BLFC01000393.1	35000	XM_015916155.1	LOC107349956	uncharacterized protein LOC107349956		*		-943.607	-943.607	0.000546	0.999727
BLFC01000426.1	300000	XM_015919325.1	LOC107353001	fat storage-inducing transmembrane protein 2-like	*	*		-1194.75	-1197.4	5.29818	0.0213477
BLFC01000491.1	560000	XM_015908098.1	LOC107342596	doublesex- and mab-3-related transcription factor A2-like	*	*		ND
BLFC01000668.1	1145000	XM_015897737.1	LOC107332974	ubiquinone biosynthesis protein COQ4 homolog, mitochondrial-like	*	*		-1010.44	-1011.65	2.41808	0.298483
BLFC01000770.1	3815000	XM_015915728.1	LOC107349546	uncharacterized protein LOC107349546	*	*		-1138.72	-1142.44	7.44371	0.0241891	*
BLFC01000013.1	340000	XM_015906571.1	LOC107341155	uncharacterized protein LOC107341155	*	*		-4143.71	-4143.71	2e-06	0.999999
BLFC01000846.1	3050000	XM_015913982.1	LOC107347984	baculoviral IAP repeat-containing protein 2-like		*		-1496.9	-1499.28	4.75107	0.0292802	*
BLFC01000850.1	2400000	XM_015903983.1	LOC107338749	PREDICTED: Acropora digitifera dysferlin-like (LOC107338749), mRNA		*	*	-7403.72	-7418.89	30.3508	2.56692e-07	*
BLFC01000256.1	225000	XM_015904955.1	LOC107339639	PREDICTED: Acropora digitifera putative helicase MOV-10 (LOC107339639), mRNA	*	*	*	-467.971	-478.144	20.3453	3.82001e-05	*
BLFC01000766.1	740000	XM_015905474.1	LOC107340122	PREDICTED: Acropora digitifera filamin-A-like (LOC107340122), mRNA	*	*	*	-11699.6	-11704.1	8.8918	0.0117265	*
BLFC01000632.1	1030000	XM_015905728.1	LOC107340374	PREDICTED: Acropora digitifera dynein heavy chain 1, axonemal-like (LOC107340374), partial mRNA	*	*	*	-8353.87	-8355.6	3.45269	0.177934	*
BLFC01000491.1	560000	XM_015908099.1	LOC107342597	PREDICTED: Acropora digitifera protein AAR2 homolog (LOC107342597), mRNA	*	*	*	-1523.7	-1524.89	2.37533	0.304932
BLFC01000653.1	980000	XM_015909329.1	LOC107343735	PREDICTED: Acropora digitifera unconventional myosin-IXa-like (LOC107343735), mRNA	*	*	*	-4620.63	-4620.75	0.251012	0.88205
BLFC01000596.1	790000	XM_015917886.1	LOC107351595	PREDICTED: Acropora digitifera pachytene checkpoint protein 2 homolog (LOC107351595), mRNA	*	*	*	-632.411	-632.991	1.15856	0.560301
BLFC01000734.1	230000	XM_015920562.1	LOC107354131	PREDICTED: Acropora digitifera serine/threonine-protein phosphatase 6 regulatory ankyrin repeat subunit B-like (LOC107354131), mRNA	*	*	*	-4372.01	-4449.52	155.033	2.16266e-34	*
BLFC01000398.1	295000	XM_015921021.1	LOC107354540	PREDICTED: Acropora digitifera dystrobrevin beta-like (LOC107354540), mRNA	*	*	*	-549.707	-549.961	0.50811	0.775649
BLFC01000032.1	565000	XM_015923061.1	LOC107356445	PREDICTED: Acropora digitifera UPF0577 protein KIAA1324-like homolog (LOC107356445), partial mRNA	*	*	*	-373.888	-374.015	0.253506	0.880951
BLFC01000032.1	565000	XM_015923064.1	LOC107356449	PREDICTED: Acropora digitifera sulfotransferase 1C4-like (LOC107356449), mRNA	*	*	*	-496.11	-496.867	1.51269	0.469378
BLFC01000299.1	220000	XM_015924249.1	LOC107357605	PREDICTED: Acropora digitifera 1-phosphatidylinositol 4,5-bisphosphate phosphodiesterase gamma-1-like (LOC107357605), mRNA	*	*	*	-1676.53	-1676.7	0.34	0.843665
BLFC01000404.1	2560000	XM_015924761.1	LOC107358136	PREDICTED: Acropora digitifera uncharacterized LOC107358136 (LOC107358136), mRNA		*	*	-317.328	-317.328	0	1
Lower Tajima's D (loci under positive selection)
Control
Scafold	Bp	Gene ID	LOC gene symbol	Annonation	Goenriched	Larvae	Egg	model8	model8a	ΔlnL	P
BLFC01000610.1	1000000	XM_015909580.1	LOC107343978	PREDICTED: Acropora digitifera uncharacterized LOC107343978 (LOC107343978), mRNA		*		-10608	-10612	8.02452	0.00461483	*
BLFC01000610.1	1070000	XM_015923786.1	LOC107357143	PREDICTED: Acropora digitifera uncharacterized LOC107357143 (LOC107357143), mRNA		*		-6424.45	-6431.98	15.0672	0.000103749	*
BLFC01000648.1	260000	XM_015922026.1	LOC107355448	PREDICTED: Acropora digitifera spatacsin-like (LOC107355448), mRNA		*		-3389.58	-3393.33	7.50011	0.00616952	*
BLFC01000701.1	600000	XM_015911256.1	LOC107345534	PREDICTED: Acropora digitifera mucin-5B-like (LOC107345534), mRNA		*		-9890.67	-9895.44	9.54051	0.00200986	*
BLFC01000728.1	255000	XM_015917083.1	LOC107350832	PREDICTED: Acropora digitifera uncharacterized protein LOC107350832 (LOC107350832), mRNA	*	*		-1189.55	-1192.58	6.06034	0.0138251	*
BLFC01000770.1	4175000	XM_015918631.1	LOC107352300	PREDICTED: Acropora digitifera transmembrane protein with metallophosphoesterase domain-like		*		-2332.66	-2335.34	5.37005	0.0204854	*
BLFC01000773.1	490000	XM_015906903.1	LOC107341475	PREDICTED: Acropora digitifera nuclear distribution protein nudE-like 1 (LOC107341475), mRNA		*		-1688.65	-1688.65	0	1
BLFC01000820.1	930000	XM_015916061.1	LOC107349870	PREDICTED: Acropora digitifera ras-related protein Rab-11A-like (LOC107349870), mRNA	*	*		-1398.34	-1398.34	0	1
BLFC01000846.1	5820000	XM_015913965.1	LOC107347965	PREDICTED: Acropora digitifera alanine aminotransferase 2-like isoform X3	*	*		ND
BLFC01000850.1	1075000	XM_015924066.1	LOC107357425	PREDICTED: Acropora digitifera dimethylaniline monooxygenase [N-oxide-forming] 5-like	*	*		-3278.76	-3289	20.4877	6.00173e-06	*
BLFC01000858.1	555000	XM_015904866.1	LOC107339550	PREDICTED: Acropora digitifera gametogenetin-binding protein 2-like isoform X1		*		-3010.27	-3010.28	0.001388	0.970281
BLFC01000161.1	1910000	XM_015917829.1	LOC107351535	PREDICTED: Acropora digitifera ceramide kinase-like	*	*		-3109.47	-3111.58	4.20346	0.0403417	*
BLFC01000016.1	2985000	XM_015919208.1	LOC107352887	PREDICTED: Acropora digitifera transcription factor 12-like		*		-3282.63	-3282.63	0	1
BLFC01000265.1	195000	XM_015911206.1	LOC107345488	PREDICTED: Acropora digitifera alanine aminotransferase 2-like isoform X3]		*		-2462.54	-2464.38	3.67156	0.0553484	*
BLFC01000286.1	1235000	XM_015917805.1	LOC107351509	PREDICTED: Acropora digitifera dystonin-like (LOC107351509), mRNA		*		-2400.69	-2401.27	1.14996	0.562717
BLFC01000299.1	2150000	XM_015915365.1	LOC107349256	PREDICTED: Acropora digitifera elongation factor Tu GTP-binding domain-containing protein 1-like	*	*		-7040.1	-7040.28	1.14996	0.562717
BLFC01000309.1	1475000	XM_015912848.1	LOC107346983	PREDICTED: Acropora digitifera protocadherin Fat 1-like (LOC107346983), mRNA	*	*
BLFC01000393.1	720000	XM_015897533.1	LOC107332787	PREDICTED: Acropora digitifera uncharacterized protein LOC107332787		*		ND
BLFC01000451.1	190000	XM_015922527.1	LOC107355915	PREDICTED: Acropora digitifera hemicentin-1-like (LOC107355915), mRNA	*	*		ND
BLFC01000475.1	100000	XM_015916183.1	LOC107349988	PREDICTED: Acropora digitifera MAM and LDL-receptor class A domain-containing protein 2 (LOC107349988), mRNA		*		-1138.72	-1142.44	7.44371	0.0241891	*
BLFC01000051.1	3700000	XM_015911666.1	LOC107345923	PREDICTED: Acropora digitifera DNA excision repair protein ERCC-6-like (LOC107345923), mRNA	*	*		ND
BLFC01000229.1	190000	XM_015894070.1	LOC107329378	PREDICTED: Acropora digitifera inositol monophosphatase 1-like (LOC107329378), mRNA	*	*	*	-553.892	-560.471	13.1596	0.00138813	*
BLFC01000647.1	3305000	XM_015898104.1	LOC107333309	PREDICTED: Acropora digitifera phosphonopyruvate decarboxylase-like (LOC107333309), transcript variant X1, mRNA	*	*	*	-981.062	-981.062	0	1
BLFC01000770.1	3010000	XM_015898224.1	LOC107333408	PREDICTED: Acropora digitifera copine-9-like (LOC107333408), mRNA	*	*	*	-2090.33	-2090.85	1.05176	0.591035
BLFC01000309.1	2095000	XM_015898466.1	LOC107333636	PREDICTED: Acropora digitifera protein SMG5-like (LOC107333636), mRNA	*	*	*	-2489.53	-2489.65	0.231474	0.890709
BLFC01000425.1	560000	XM_015898586.1	LOC107333735	PREDICTED: Acropora digitifera acetolactate synthase-like protein (LOC107333735), mRNA	*	*	*	-1896.41	-1898.55	4.2917	0.116969
BLFC01000057.1	1115000	XM_015900152.1	LOC107335166	PREDICTED: Acropora digitifera ubiquitin carboxyl-terminal hydrolase 24-like (LOC107335166), mRNA	*	*	*	-5308.37	-5309.9	3.05162	<0.05	*
BLFC01000676.1	66000	XM_015900457.1	LOC107335434	PREDICTED: Acropora digitifera valine--tRNA ligase-like (LOC107335434), mRNA	*	*	*	-4800.02	-4800.23	0.415508	0.812407
BLFC01000447.1	205000	XM_015900783.1	LOC107335746	PREDICTED: Acropora digitifera transmembrane protein 115-like (LOC107335746), mRNA	*	*	*	-115.26	-115.26	0	1
BLFC01000834.1	1445000	XM_015901254.1	LOC107336195	PREDICTED: Acropora digitifera gamma-tubulin complex component 2-like (LOC107336195), mRNA	*	*	*	-982.109	-982.109	0	1
BLFC01000600.1	1220000	XM_015903360.1	LOC107338122	PREDICTED: Acropora digitifera fibronectin type-III domain-containing protein 3A-like (LOC107338122), mRNA	*	*	*	-4680.6	-4680.94	0.682852	0.710756
BLFC01000286.1	780000	XM_015904958.1	LOC107339643	PREDICTED: Acropora digitifera TBC1 domain family member 22B-like (LOC107339643), mRNA	*	*	*	-3512.67	-3512.67	0	1
BLFC01000834.1	1445000	XM_015908981.1	LOC107343415	PREDICTED: Acropora digitifera gamma-tubulin complex component 2-like (LOC107343415), mRNA	*	*	*	-2225.98	-2227.1	2.23156	0.327659
BLFC01000023.1	1565000	XM_015909055.1	LOC107343486	PREDICTED: Acropora digitifera protein phosphatase 1 regulatory subunit 12A-like (LOC107343486), mRNA	*	*	*	-2847.09	-2854.44	14.6954	0.000644072	*
BLFC01000166.1	2360000	XM_015910330.1	LOC107344640	PREDICTED: Acropora digitifera protein FAM102B-like (LOC107344640), mRNA		*	*	-690.61	-693.005	4.79047	0.0911511	*
BLFC01000690.1	405000	XM_015910578.1	LOC107344894	PREDICTED: Acropora digitifera erythrocyte band 7 integral membrane protein-like (LOC107344894), mRNA		*	*	-1662.7	-1662.7	0	1
BLFC01000299.1	1840000, 2140000	XM_015915363.1	LOC107349255	PREDICTED: Acropora digitifera vacuolar protein sorting-associated protein 45-like (LOC107349255), mRNA	*	*	*	-1672.66	-1672.99	0.646518	0.723786
BLFC01000286.1	1235000	XM_015917796.1	LOC107351500	PREDICTED: Acropora digitifera dystonin-like (LOC107351500), mRNA	*	*	*	-212.673	-215.85	6.35337	0.0417237	*
BLFC01000404.1	515000	XM_015921024.1	LOC107354542	PREDICTED: Acropora digitifera uncharacterized LOC107354542 (LOC107354542), mRNA		*	*	-2035.5	-2035.5	0	1
BLFC01000211.1	1355000	XM_015922306.1	LOC107355732	PREDICTED: Acropora digitifera MAP kinase-activating death domain protein-like (LOC107355732), mRNA		*	*	-3578.75	-3578.75	2e-06	0.999999
BLFC01000634.1	10000	XM_015922826.1	LOC107356180	PREDICTED: Acropora digitifera ubiquitin conjugation factor E4 B-like (LOC107356180), mRNA	*	*	*	-723.124	-723.436	0.625924	0.731278
BLFC01000375.1	210000	XM_015923030.1	LOC107356414	PREDICTED: Acropora digitifera target of rapamycin complex subunit lst8-like (LOC107356414), mRNA	*	*	*	-1157.58	-1158.45	1.72384	0.422351
BLFC01000647.1	1680000	XM_015923680.1	LOC107357043	PREDICTED: Acropora digitifera RNA-binding protein 25-like (LOC107357043), mRNA	*	*	*	-6.44911	-6.44923	0.000258	0.999871
BLFC01000298.1	700000	XM_015924371.1	LOC107357735	PREDICTED: Acropora digitifera phosphoenolpyruvate carboxykinase, cytosolic [GTP]-like (LOC107357735), mRNA	*	*	*	-727.383	-727.383	0	1
BLFC01000593.1	480000	XM_015924738.1	LOC107358109	PREDICTED: Acropora digitifera NADH dehydrogenase [ubiquinone] flavoprotein 2, mitochondrial-like (LOC107358109), mRNA	*	*	*	-196.996	-197.002	0.012464	0.993787
Heat-Treated
Scafold	Bp	Gene ID	LOC gene symbol	Annonation	Goenriched	Larvae	Egg	model8	model8a	ΔlnL	P
BLFC01000016.1	1315000	XM_015900648.1	LOC107335619	uncharacterized protein LOC107335619		*		-1137.38	-1138.39	2.02188	0.155047
BLFC01000324.1	1585000	XM_015902225.1	LOC107337105	BUD13 homolog isoform X1		*		-3061.76	-3071	18.4857	1.71184e-05	*
BLFC01000439.1	50000	XM_015919726.1	LOC107353382	uncharacterized protein LOC107353382		*		ND
BLFC01000439.1	960000	XM_015903509.1	LOC107338281	IgGFc-binding protein-like		*		ND
BLFC01000482.1	10000	XM_015924626.1	LOC107357989	pyruvate dehydrogenase phosphatase regulatory subunit, mitochondrial-like		*		-3389.58	-3393.33	7.5	0.0061699	*
BLFC01000610.1	455000	XM_015909568.1	LOC107343966	uncharacterized protein LOC107343966		*		ND
BLFC01000732.1	675000	XM_015908647.1	LOC107343092	kelch-like protein 2		*		-3295.63	-3295.63	0	1
BLFC01000764.1	620000	XM_015911088.1	LOC107345386	LOW QUALITY PROTEIN: mirror-image polydactyly gene 1 protein-like] [transl_except=(pos:205..207,aa:Other)		*		-2400.69	-2401.27	1.15	0.283549
BLFC01000439.1	3510000	XM_015893156.1	LOC107328419	cation-independent mannose-6-phosphate receptor-like	*	*	*	-8337.19	-8394.11	113.841	1.41193e-26	*
BLFC01000491.1	160000	XM_015896165.1	LOC107331557	heat shock factor protein 1-like		*	*	-1849.23	-1849.23	0.000152	0.990163
BLFC01000458.1	2240000	XM_015898155.1	LOC107333338	apolipoprotein L3-like isoform X1	*	*	*	-1740.73	-1740.73	0	1
BLFC01000458.1	2240000	XM_015898156.1	LOC107333338	26S proteasome non-ATPase regulatory subunit 7-like isoform X2	*	*	*	-884.791	-884.791	0	1
BLFC01000702.1	80000	XM_015906441.1	LOC107341025	conserved oligomeric Golgi complex subunit 8-like	*	*	*	-2594.9	-2594.9	0	1
BLFC01000310.1	3035000	XM_015906479.1	LOC107341058	mediator of RNA polymerase II transcription subunit 17-like	*	*	*	-391.864	-392.639	1.54927	0.213243
BLFC01000375.1	500000	XM_015911920.1	LOC107346149	acyl-CoA synthetase short-chain family member 3, mitochondrial-like		*	*	-1014.83	-1015.82	1.98666	0.158691
BLFC01000450.1	1680000	XM_015912628.1	LOC107346800	DNA (cytosine-5)-methyltransferase 1-like	*	*	*	-1112.3	-1112.3	0	1
BLFC01000393.1	975000	XM_015913532.1	LOC107347569	calsequestrin-1-like	*	*	*	-1889.69	-1894.99	10.6107	0.00112432	*
BLFC01000016.1	2220000	XM_015915275.1	LOC107349171	acyloxyacyl hydrolase	*	*	*	-1429.01	-1429.94	1.86858	0.171638
BLFC01000511.1	2185000	XM_015915947.1	LOC107349751	LOW QUALITY PROTEIN: vacuolar protein sorting-associated protein 41 homolog] [transl_except=(pos:1252..1254,aa:Other),(pos:2311..2313,aa:Other)	*	*	*	-3708.04	-3714.08	12.0793	0.000509846	*
BLFC01000930.1	330000	XM_015919123.1	LOC107352810	GDP-fucose transporter 1-like	*	*	*	-1834.53	-1836.97	4.88604	0.0270747	*
BLFC01000766.1	900000	XM_015922757.1	LOC107356117	importin subunit alpha-1-like	*	*	*	-2023.98	-2033.68	19.404	1.05785e-05	*
BLFC01000023.1	2500000	XM_015923151.1	LOC107356547	FACT complex subunit SPT16-like	*	*	*	-1775.89	-1776.1	0.41923	0.517322
