# Supplementary material for: Slight thermal stress exerts genetic diversity selection at coral (Acropora digitifera) larval stages
Source: BMC Genomics. 2025 Jan 14;26:36. doi: 10.1186/s12864-024-11194-1 (PMC11730148; doi:10.1186/s12864-024-11194-1)
Supplement: Supplementary file 6 — Supplementary Material 6. [file 12864_2024_11194_MOESM6_ESM.xlsx]

## Sheet: π
Iteration	Metric	Control_File	Estimate	Std_Error	p_value
1	PI	Set100_pi.windowed.pi	-0.000414477	0.00050431	0.999991
2	PI	Set10_pi.windowed.pi	-0.000445307	0.000313712	0.999998
3	PI	Set11_pi.windowed.pi	-0.000446018	0.000549202	0.99999
4	PI	Set12_pi.windowed.pi	-0.000418523	7.52063e-05	2.74036e-08
5	PI	Set13_pi.windowed.pi	-0.000501987	0.00062151	0.999992
6	PI	Set14_pi.windowed.pi	-0.000478078	0.000845404	0.999981
7	PI	Set15_pi.windowed.pi	-0.000502806	0.000382583	0.999998
8	PI	Set16_pi.windowed.pi	-0.000518068	0.000145934	1
9	PI	Set17_pi.windowed.pi	-0.00049673	0.000362284	0.999994
10	PI	Set18_pi.windowed.pi	-0.000512233	0.000259846	0.999998
11	PI	Set19_pi.windowed.pi	-0.000443431	0.000300526	0.999996
12	PI	Set1_pi.windowed.pi	-0.000391804	0.000481975	0.999999
13	PI	Set20_pi.windowed.pi	-0.000493887	1.79763e-05	8.74934e-155
14	PI	Set21_pi.windowed.pi	-0.000423838	0.000543077	0.999998
15	PI	Set22_pi.windowed.pi	-0.000398156	0.00048959	0.999987
16	PI	Set23_pi.windowed.pi	-0.000495437	0.000360575	0.999997
17	PI	Set24_pi.windowed.pi	-0.000532546	9.30401e-05	1
18	PI	Set25_pi.windowed.pi	-0.000389853	0.000684787	0.999986
19	PI	Set26_pi.windowed.pi	-0.000498229	0.00088068	0.999989
20	PI	Set27_pi.windowed.pi	-0.000439458	0.000309091	0.999997
21	PI	Set28_pi.windowed.pi	-0.000514443	0.000636013	0.999996
22	PI	Set29_pi.windowed.pi	-0.000496884	0.000350295	0.999999
23	PI	Set2_pi.windowed.pi	-0.000502148	0.000621595	0.999994
24	PI	Set30_pi.windowed.pi	-0.000446053	0.000546573	0.999999
25	PI	Set31_pi.windowed.pi	-0.000498846	0.00034851	0.999998
26	PI	Set32_pi.windowed.pi	-0.000502968	0.000622527	0.999997
27	PI	Set33_pi.windowed.pi	-0.000467156	0.000574556	0.99999
28	PI	Set34_pi.windowed.pi	-0.000444009	0.000569956	0.999988
29	PI	Set35_pi.windowed.pi	-0.000501887	0.000355235	0.999995
30	PI	Set36_pi.windowed.pi	-0.00046777	0.000329732	0.999994
31	PI	Set37_pi.windowed.pi	-0.000420431	7.55087e-05	2.69384e-08
32	PI	Set38_pi.windowed.pi	-0.000498126	0.000349989	0.999996
33	PI	Set39_pi.windowed.pi	-0.000513694	0.000390512	0.999996
34	PI	Set3_pi.windowed.pi	-0.000415552	0.000729508	0.999981
35	PI	Set40_pi.windowed.pi	-0.000415332	0.000510427	0.999989
36	PI	Set41_pi.windowed.pi	-0.000395545	0.000136629	0.999999
37	PI	Set42_pi.windowed.pi	-0.000500286	9.2832e-05	1
38	PI	Set43_pi.windowed.pi	-0.000369811	0.000649098	0.568883
39	PI	Set44_pi.windowed.pi	-0.000421744	7.59349e-05	1
40	PI	Set45_pi.windowed.pi	-0.000518916	1.8374e-05	1.67495e-162
41	PI	Set46_pi.windowed.pi	-0.000496625	0.000616328	0.999997
42	PI	Set47_pi.windowed.pi	-0.000392676	0.000255694	0.999996
43	PI	Set48_pi.windowed.pi	-0.000498341	0.00178914	0.999985
44	PI	Set49_pi.windowed.pi	-0.000509618	0.00022584	0.999998
45	PI	Set4_pi.windowed.pi	-0.000446099	3.51701e-05	0.999999
46	PI	Set50_pi.windowed.pi	-0.000515396	0.000382031	0.999993
47	PI	Set51_pi.windowed.pi	-0.000510286	0.000336217	0.999999
48	PI	Set52_pi.windowed.pi	-0.000512828	0.000905544	0.999993
49	PI	Set53_pi.windowed.pi	-0.000500721	0.000606623	0.99999
50	PI	Set54_pi.windowed.pi	-0.000493473	0.000624022	0.429101
51	PI	Set55_pi.windowed.pi	-0.000421594	7.57905e-05	2.77844e-08
52	PI	Set56_pi.windowed.pi	-0.000419284	0.000293721	0.999997
53	PI	Set57_pi.windowed.pi	-0.000514387	0.000909031	0.999997
54	PI	Set58_pi.windowed.pi	-0.000415868	5.70812e-05	0.999999
55	PI	Set59_pi.windowed.pi	-0.000439069	0.000537861	0.999991
56	PI	Set5_pi.windowed.pi	-0.000481162	7.6558e-05	3.55995e-10
57	PI	Set60_pi.windowed.pi	-0.000499397	0.000617923	0.999991
58	PI	Set61_pi.windowed.pi	-0.000508873	0.000360035	0.999995
59	PI	Set62_pi.windowed.pi	-0.000513926	9.41565e-05	5.04901e-08
60	PI	Set63_pi.windowed.pi	-0.000396434	0.000237147	0.999996
61	PI	Set64_pi.windowed.pi	-0.000500152	0.000552454	0.999994
62	PI	Set65_pi.windowed.pi	-0.000498238	0.000622257	0.999995
63	PI	Set66_pi.windowed.pi	-0.000514554	0.000408807	0.208211
64	PI	Set67_pi.windowed.pi	-0.000499001	0.000353209	0.999996
65	PI	Set68_pi.windowed.pi	-0.000515275	0.000365217	0.999998
66	PI	Set69_pi.windowed.pi	-0.000423413	0.000442993	0.999988
67	PI	Set6_pi.windowed.pi	-0.000495387	1.80567e-05	2.47362e-154
68	PI	Set70_pi.windowed.pi	-0.000511542	1.79595e-05	2.41411e-165
69	PI	Set71_pi.windowed.pi	-0.000436436	0.000537396	0.999991
70	PI	Set72_pi.windowed.pi	-0.00053067	0.00037585	0.158037
71	PI	Set73_pi.windowed.pi	-0.000417314	0.000348477	0.999996
72	PI	Set74_pi.windowed.pi	-0.000439563	0.000772965	0.999988
73	PI	Set75_pi.windowed.pi	-0.000529506	0.000374524	0.999994
74	PI	Set76_pi.windowed.pi	-0.00051375	1.81474e-05	2.24606e-163
75	PI	Set77_pi.windowed.pi	-0.000391331	7.05239e-05	3.00239e-08
76	PI	Set78_pi.windowed.pi	-0.000443294	0.00046084	0.999998
77	PI	Set79_pi.windowed.pi	-0.000442141	0.00054395	0.999994
78	PI	Set7_pi.windowed.pi	-0.000502606	0.00036911	0.999999
79	PI	Set80_pi.windowed.pi	-0.000444749	0.000313203	0.999994
80	PI	Set81_pi.windowed.pi	-0.000443018	0.000311819	0.999998
81	PI	Set82_pi.windowed.pi	-0.000518782	0.00043589	0.999998
82	PI	Set83_pi.windowed.pi	-0.000514597	0.000194044	0.999999
83	PI	Set84_pi.windowed.pi	-0.000413662	0.000508885	0.999988
84	PI	Set85_pi.windowed.pi	-0.000476743	0.000590313	1
85	PI	Set86_pi.windowed.pi	-0.000512851	0.000357439	0.999998
86	PI	Set87_pi.windowed.pi	-0.000447453	7.78689e-05	0.999999
87	PI	Set88_pi.windowed.pi	-0.0005194	9.21909e-05	1
88	PI	Set89_pi.windowed.pi	-0.000498976	1.80342e-05	9.76641e-157
89	PI	Set8_pi.windowed.pi	-0.000447031	0.000314827	0.999994
90	PI	Set90_pi.windowed.pi	-0.000515446	0.000378499	0.999995
91	PI	Set91_pi.windowed.pi	-0.000440158	0.000773596	0.999978
92	PI	Set92_pi.windowed.pi	-0.00042452	1.60091e-05	3.21654e-146
93	PI	Set93_pi.windowed.pi	-0.000413302	7.43115e-05	2.7914e-08
94	PI	Set94_pi.windowed.pi	-0.000425174	0.000523014	0.99999
95	PI	Set95_pi.windowed.pi	-0.000439633	0.000309322	0.999994
96	PI	Set96_pi.windowed.pi	-0.000494656	0.000363228	0.999995
97	PI	Set97_pi.windowed.pi	-0.000394516	8.26563e-05	1.86031e-06
98	PI	Set98_pi.windowed.pi	-0.000390372	0.0002725	0.999996
99	PI	Set99_pi.windowed.pi	-0.000437716	7.85901e-05	2.67042e-08
100	PI	Set9_pi.windowed.pi	-0.000496185	0.000351585	0.999998

## Sheet: Tajima'sD
Iteration	Metric	Control_File	Estimate	Std_Error	p_value
1	TajimaD	Set100_tajimaD.Tajima.D.ed	-0.43205	0.0266159	6.32029e-58
2	TajimaD	Set10_tajimaD.Tajima.D.ed	-0.257045	0.0267705	1.16516e-21
3	TajimaD	Set11_tajimaD.Tajima.D.ed	-0.244878	0.0265997	4.72008e-20
4	TajimaD	Set12_tajimaD.Tajima.D.ed	-0.390499	0.0265239	3.71179e-48
5	TajimaD	Set13_tajimaD.Tajima.D.ed	-0.132784	0.0303247	1.219e-05
6	TajimaD	Set14_tajimaD.Tajima.D.ed	-0.163126	0.0309244	1.38599e-07
7	TajimaD	Set15_tajimaD.Tajima.D.ed	-0.0906268	0.0308024	0.00327471
8	TajimaD	Set16_tajimaD.Tajima.D.ed	0.194607	0.0312676	5.28393e-10
9	TajimaD	Set17_tajimaD.Tajima.D.ed	-0.106022	0.0306713	0.000551582
10	TajimaD	Set18_tajimaD.Tajima.D.ed	0.00167238	0.0305791	0.956388
11	TajimaD	Set19_tajimaD.Tajima.D.ed	-0.271741	0.0263687	1.11697e-24
12	TajimaD	Set1_tajimaD.Tajima.D.ed	-0.530599	0.0268984	9.22566e-84
13	TajimaD	Set20_tajimaD.Tajima.D.ed	-0.107813	0.0309497	0.000499346
14	TajimaD	Set21_tajimaD.Tajima.D.ed	-0.436007	0.0263215	3.35588e-60
15	TajimaD	Set22_tajimaD.Tajima.D.ed	-0.508183	0.0267619	5.94727e-78
16	TajimaD	Set23_tajimaD.Tajima.D.ed	-0.0889991	0.0309249	0.00402094
17	TajimaD	Set24_tajimaD.Tajima.D.ed	0.118782	0.0306383	0.000107255
18	TajimaD	Set25_tajimaD.Tajima.D.ed	-0.519637	0.0268581	9.39633e-81
19	TajimaD	Set26_tajimaD.Tajima.D.ed	-0.0955202	0.0310667	0.00211936
20	TajimaD	Set27_tajimaD.Tajima.D.ed	-0.298658	0.0261482	7.01832e-30
21	TajimaD	Set28_tajimaD.Tajima.D.ed	0.0417848	0.0307726	0.174576
22	TajimaD	Set29_tajimaD.Tajima.D.ed	-0.0336761	0.0311222	0.279281
23	TajimaD	Set2_tajimaD.Tajima.D.ed	-0.0989594	0.0307577	0.0013023
24	TajimaD	Set30_tajimaD.Tajima.D.ed	-0.31137	0.026108	2.16147e-32
25	TajimaD	Set31_tajimaD.Tajima.D.ed	-0.0187231	0.031033	0.546319
26	TajimaD	Set32_tajimaD.Tajima.D.ed	-0.0494061	0.0310191	0.111281
27	TajimaD	Set33_tajimaD.Tajima.D.ed	-0.146433	0.026009	1.89016e-08
28	TajimaD	Set34_tajimaD.Tajima.D.ed	-0.248869	0.0264141	6.37522e-21
29	TajimaD	Set35_tajimaD.Tajima.D.ed	-0.0740555	0.0312667	0.0179002
30	TajimaD	Set36_tajimaD.Tajima.D.ed	-0.0877287	0.0267253	0.00103506
31	TajimaD	Set37_tajimaD.Tajima.D.ed	-0.407236	0.0265396	4.45072e-52
32	TajimaD	Set38_tajimaD.Tajima.D.ed	-0.0814821	0.031027	0.00866297
33	TajimaD	Set39_tajimaD.Tajima.D.ed	-0.011416	0.031169	0.714187
34	TajimaD	Set3_tajimaD.Tajima.D.ed	-0.443029	0.0262944	3.63186e-62
35	TajimaD	Set40_tajimaD.Tajima.D.ed	-0.444764	0.0263974	3.61299e-62
36	TajimaD	Set41_tajimaD.Tajima.D.ed	-0.543654	0.0268169	3.17613e-88
37	TajimaD	Set42_tajimaD.Tajima.D.ed	-0.0825573	0.0307047	0.00719691
38	TajimaD	Set43_tajimaD.Tajima.D.ed	-0.646061	0.0270734	6.27047e-120
39	TajimaD	Set44_tajimaD.Tajima.D.ed	-0.327772	0.0272275	5.84546e-33
40	TajimaD	Set45_tajimaD.Tajima.D.ed	0.055556	0.0307185	0.070586
41	TajimaD	Set46_tajimaD.Tajima.D.ed	-0.102008	0.030817	0.000939572
42	TajimaD	Set47_tajimaD.Tajima.D.ed	-0.515583	0.0268052	7.36661e-80
43	TajimaD	Set48_tajimaD.Tajima.D.ed	-0.135002	0.03059	1.04056e-05
44	TajimaD	Set49_tajimaD.Tajima.D.ed	-0.0387802	0.0308779	0.209208
45	TajimaD	Set4_tajimaD.Tajima.D.ed	-0.312018	0.0263145	4.82927e-32
46	TajimaD	Set50_tajimaD.Tajima.D.ed	-0.011995	0.0305772	0.694865
47	TajimaD	Set51_tajimaD.Tajima.D.ed	-0.0368251	0.030974	0.234537
48	TajimaD	Set52_tajimaD.Tajima.D.ed	0.00940909	0.0311962	0.762963
49	TajimaD	Set53_tajimaD.Tajima.D.ed	-0.0927007	0.0305862	0.0024521
50	TajimaD	Set54_tajimaD.Tajima.D.ed	-0.11454	0.030681	0.000191218
51	TajimaD	Set55_tajimaD.Tajima.D.ed	-0.445688	0.0266098	1.86388e-61
52	TajimaD	Set56_tajimaD.Tajima.D.ed	-0.43068	0.0265181	5.60047e-58
53	TajimaD	Set57_tajimaD.Tajima.D.ed	0.00938636	0.030712	0.759903
54	TajimaD	Set58_tajimaD.Tajima.D.ed	-0.424908	0.0266626	6.11561e-56
55	TajimaD	Set59_tajimaD.Tajima.D.ed	-0.295322	0.0264286	1.10445e-28
56	TajimaD	Set5_tajimaD.Tajima.D.ed	-0.141408	0.0310315	5.31984e-06
57	TajimaD	Set60_tajimaD.Tajima.D.ed	-0.0782467	0.0309162	0.0114085
58	TajimaD	Set61_tajimaD.Tajima.D.ed	-0.0328834	0.0309877	0.288666
59	TajimaD	Set62_tajimaD.Tajima.D.ed	-0.0113173	0.0310247	0.71529
60	TajimaD	Set63_tajimaD.Tajima.D.ed	-0.510551	0.0266856	4.5248e-79
61	TajimaD	Set64_tajimaD.Tajima.D.ed	-0.0273846	0.0311102	0.378772
62	TajimaD	Set65_tajimaD.Tajima.D.ed	-0.0755298	0.0309546	0.0147234
63	TajimaD	Set66_tajimaD.Tajima.D.ed	0.161929	0.0313757	2.56159e-07
64	TajimaD	Set67_tajimaD.Tajima.D.ed	-0.0927666	0.0311396	0.00290618
65	TajimaD	Set68_tajimaD.Tajima.D.ed	-0.0378298	0.0304668	0.214419
66	TajimaD	Set69_tajimaD.Tajima.D.ed	-0.403491	0.0264377	1.51143e-51
67	TajimaD	Set6_tajimaD.Tajima.D.ed	-0.108699	0.0308339	0.00042698
68	TajimaD	Set70_tajimaD.Tajima.D.ed	-0.0341302	0.0305913	0.264614
69	TajimaD	Set71_tajimaD.Tajima.D.ed	-0.264173	0.0265038	3.33568e-23
70	TajimaD	Set72_tajimaD.Tajima.D.ed	0.0465239	0.030038	0.121489
71	TajimaD	Set73_tajimaD.Tajima.D.ed	-0.397484	0.0265932	1.49537e-49
72	TajimaD	Set74_tajimaD.Tajima.D.ed	-0.269374	0.0266764	9.1113e-24
73	TajimaD	Set75_tajimaD.Tajima.D.ed	0.0584088	0.0303649	0.0544708
74	TajimaD	Set76_tajimaD.Tajima.D.ed	0.00220374	0.0306607	0.942704
75	TajimaD	Set77_tajimaD.Tajima.D.ed	-0.523103	0.0266862	8.55209e-83
76	TajimaD	Set78_tajimaD.Tajima.D.ed	-0.202212	0.0266096	3.48421e-14
77	TajimaD	Set79_tajimaD.Tajima.D.ed	-0.286223	0.026242	2.02896e-27
78	TajimaD	Set7_tajimaD.Tajima.D.ed	-0.0913771	0.0311174	0.00333509
79	TajimaD	Set80_tajimaD.Tajima.D.ed	-0.251628	0.0263342	1.81318e-21
80	TajimaD	Set81_tajimaD.Tajima.D.ed	-0.250303	0.0264322	4.06553e-21
81	TajimaD	Set82_tajimaD.Tajima.D.ed	-0.0264087	0.0304105	0.385216
82	TajimaD	Set83_tajimaD.Tajima.D.ed	0.0618868	0.0306804	0.0437375
83	TajimaD	Set84_tajimaD.Tajima.D.ed	-0.421334	0.0266386	3.81931e-55
84	TajimaD	Set85_tajimaD.Tajima.D.ed	-0.188253	0.030875	1.16279e-09
85	TajimaD	Set86_tajimaD.Tajima.D.ed	0.00501308	0.0307823	0.870639
86	TajimaD	Set87_tajimaD.Tajima.D.ed	-0.25821	0.0262357	1.13931e-22
87	TajimaD	Set88_tajimaD.Tajima.D.ed	0.0451163	0.0305886	0.140296
88	TajimaD	Set89_tajimaD.Tajima.D.ed	-0.0838657	0.0308304	0.0065476
89	TajimaD	Set8_tajimaD.Tajima.D.ed	-0.252088	0.0265325	3.02789e-21
90	TajimaD	Set90_tajimaD.Tajima.D.ed	-0.0222721	0.0303369	0.462889
91	TajimaD	Set91_tajimaD.Tajima.D.ed	-0.322839	0.026299	3.41514e-34
92	TajimaD	Set92_tajimaD.Tajima.D.ed	-0.403485	0.0265294	3.32974e-51
93	TajimaD	Set93_tajimaD.Tajima.D.ed	-0.427183	0.0264933	3.37888e-57
94	TajimaD	Set94_tajimaD.Tajima.D.ed	-0.433401	0.0265414	1.41567e-58
95	TajimaD	Set95_tajimaD.Tajima.D.ed	-0.277829	0.0263129	8.15541e-26
96	TajimaD	Set96_tajimaD.Tajima.D.ed	-0.105703	0.0312515	0.00072456
97	TajimaD	Set97_tajimaD.Tajima.D.ed	-0.526452	0.0267656	2.57236e-83
98	TajimaD	Set98_tajimaD.Tajima.D.ed	-0.538098	0.0266408	1.31147e-87
99	TajimaD	Set99_tajimaD.Tajima.D.ed	-0.286072	0.0265237	7.47979e-27
100	TajimaD	Set9_tajimaD.Tajima.D.ed	-0.123919	0.0308731	6.06587e-05
