# Supplementary material for: Slight thermal stress exerts genetic diversity selection at coral (Acropora digitifera) larval stages
Source: BMC Genomics. 2025 Jan 14;26:36. doi: 10.1186/s12864-024-11194-1 (PMC11730148; doi:10.1186/s12864-024-11194-1)
Supplement: Supplementary file 7 — Supplementary Material 7. [file 12864_2024_11194_MOESM7_ESM.xlsx]

## Sheet: Heat 5per Positive selection
Supplementary information 1 GO enrchment analyses
Larvae protein background
delta.rank	pval	level	nseqs	term	name	p.adj	Process; Moelcular function (MF), Biological Process (BP), and cellular Componet (CC)
0	0.0312603	2	19	GO:0005048	signal sequence binding	1	CC
0	0.0460074	3	213	GO:0005509	calcium ion binding	1	CC
0	0.0214823	3	13	GO:0008139;GO:0061608	nuclear import signal receptor activity	1	CC
0	0.023118	5	14	GO:0015297	antiporter activity	1	CC
0	0.0425598	2	26	GO:0042277	peptide binding	1	CC
0	0.0280105	3	17	GO:0048029	monosaccharide binding	1	CC
0	0.0425598	1	26	GO:0140104	molecular carrier activity	1	CC
0	0.0312603	2	19	GO:0140142	nucleocytoplasmic carrier activity	1	CC
0	0.0375034	3	20	GO:0006493	protein O-linked glycosylation	1	BP
0	0.0132714	3	7	GO:0006607	NLS-bearing protein import into nucleus	1	BP
0	0.0263859	2	14	GO:0006623	protein targeting to vacuole	1	BP
0	0.0414039	2	175	GO:0006886	intracellular protein transport	1	BP
0	0.0375034	3	20	GO:0006891	intra-Golgi vesicle-mediated transport	1	BP
0	0.00347957	4	48	GO:0007034	vacuolar transport	1	BP
0	0.0263859	2	14	GO:0007041	lysosomal transport	1	BP
0	0.0493778	2	460	GO:0009056	catabolic process	1	BP
0	0.0430197	4	23	GO:0009267;GO:0031669;GO:0042594;GO:0031667	response to nutrient levels	1	BP
0	0.0226548	6	12	GO:0010959;GO:0043269;GO:0034762;GO:1904062;GO:0034765	regulation of metal ion transport	1	BP
0	0.0151397	5	294	GO:0015031;GO:0045184;GO:0071705	nitrogen compound transport	1	BP
0	0.0338102	2	18	GO:0015748	organophosphate ester transport	1	BP
0	0.0356584	2	19	GO:0016236	macroautophagy	1	BP
0	0.00949561	4	5	GO:0031347	regulation of defense response	1	BP
0	0.0132714	2	7	GO:0032101	regulation of response to external stimulus	1	BP
0	0.0282467	2	15	GO:0036065	fucosylation	1	BP
0	0.0113851	2	6	GO:0036066	protein O-linked fucosylation	1	BP
0	0.00949561	3	5	GO:0042157	lipoprotein metabolic process	1	BP
0	0.0309408	2	384	GO:0046907;GO:0051649	establishment of localization in cell	1	BP
0	0.0255948	2	135	GO:0072594;GO:0033365	protein localization to organelle	1	BP
0	0.0411841	6	22	GO:0072666;GO:0072665	protein localization to vacuole	1	BP
0	0.0393453	2	21	GO:0080134	regulation of response to stress	1	BP
0	0.0132714	2	7	GO:1901264	carbohydrate derivative transport	1	BP
0	0.0113851	4	6	GO:1903169;GO:0051924	regulation of calcium ion transport	1	BP
0	0.0101891	3	5	GO:0000502	proteasome complex	0.619905	MF
0	0.011272	2	83	GO:0005768	endosome	0.619905	MF
0	0.0013214	2	28	GO:0005770	late endosome	0.403026	MF
0	0.0162598	2	8	GO:0005788	endoplasmic reticulum lumen	0.619905	MF
0	0.0461368	2	23	GO:0016592	mediator complex	1	MF
0	0.0142398	3	7	GO:0017119	Golgi transport complex	0.619905	MF
0	0.0122163	2	6	GO:0030897	HOPS complex	0.619905	MF
0	0.0359488	2	153	GO:0031982;GO:0031410;GO:0097708	vesicle	1	MF
0	0.0142398	2	7	GO:0070847	core mediator complex	0.619905	MF
0	0.00402742	2	49	GO:0099023	vesicle tethering complex	0.614182	MF
0	0.0421987	2	21	GO:1905368	peptidase complex	1	MF
0	0.0283055	3	14	GO:1905369	endopeptidase complex	0.959241	MF

## Sheet:  Heat 95per Balancing Selection
Supplementary information 1 GO enrchment analyses
Larvae Protein Backgournd
delta.rank	pval	level	nseqs	term	name	p.adj	Process; Moelcular function (MF), Biological Process (BP), and cellular Componet (CC)
0	0.0357258	3	104	GO:0000977;GO:0000976;GO:0001067;GO:1990837;GO:0000981;GO:0003700	sequence-specific double-stranded DNA binding	1	MF
0	0.0152397	2	66	GO:0000978;GO:0000987	RNA polymerase II cis-regulatory region sequence-specific DNA binding	1	MF
0	0.0202556	2	7	GO:0004435;GO:0004629	phosphatidylinositol phospholipase C activity	1	MF
0	0.0464597	2	14	GO:0000387	spliceosomal snRNP assembly	1	BP
0	0.0496996	2	15	GO:0006506;GO:0006505;GO:0009247	glycolipid biosynthetic process	1	BP
0	0.0340483	3	87	GO:0006650;GO:0006644;GO:0046486	glycerolipid metabolic process	1	BP
0	0.0366778	5	11	GO:0006744;GO:0006743;GO:1901663;GO:1901661;GO:0042181	ubiquinone metabolic process	1	BP
0	0.0432095	3	13	GO:0007009	plasma membrane organization	1	BP
0	0.0366778	8	11	GO:0007094;GO:0045841;GO:0071173;GO:0071174;GO:0045839;GO:1902100;GO:2000816;GO:0051784;GO:0033048;GO:1905819;GO:0033046;GO:0033047;GO:0051985;GO:2001251;GO:0031577	negative regulation of nuclear division	1	BP
0	0.0455225	2	102	GO:0008610	lipid biosynthetic process	1	BP
0	0.00704583	1	38	GO:0022414	reproductive process	1	BP
0	0.0496996	5	15	GO:0030071;GO:1902099;GO:0007088;GO:0010965;GO:0033045;GO:0051783;GO:1905818;GO:0051983	regulation of nuclear division	1	BP
0	0.0201653	8	6	GO:0031398;GO:0031396;GO:1903322;GO:1903320;GO:1901875;GO:1901873	positive regulation of post-translational protein modification	1	BP
0	0.0399489	2	12	GO:0032386	regulation of intracellular transport	1	BP
0	0.0464597	4	14	GO:0032456	endocytic recycling	1	BP
0	0.0496996	3	15	GO:0043066;GO:0043069	negative regulation of programmed cell death	1	BP
0	0.0129281	2	52	GO:0046474;GO:0008654;GO:0045017	glycerolipid biosynthetic process	1	BP
0	0.0333963	2	10	GO:0048015	phosphatidylinositol-mediated signaling	1	BP
0	0.0168311	2	5	GO:0050807	regulation of synapse organization	1	BP
0	0.0301044	2	9	GO:0051223;GO:0070201	regulation of establishment of protein localization	1	BP
0	0.0464597	2	14	GO:0051651;GO:0051235	maintenance of location	1	BP
0	0.0221203	4	69	GO:0051726	regulation of cell cycle	1	BP
0	0.0301044	2	9	GO:0051923	sulfation	1	BP
0	0.0234889	2	7	GO:0061951	establishment of protein localization to plasma membrane	1	BP
0	0.0168311	5	5	GO:1902414	protein localization to cell junction	1	BP
0	0.0168311	2	5	GO:1903076;GO:1904375	regulation of protein localization to plasma membrane	1	BP
0	0.0268019	2	8	GO:1905475	regulation of protein localization to membrane	1	BP
0	0.0458306	2	16	GO:0005694	chromosome	1	CC
0	0.0202892	2	7	GO:0005876	spindle microtubule	1	CC
0	0.0268213	2	90	GO:0030054	cell junction	1	CC
0	0.0231572	2	8	GO:0031312	extrinsic component of organelle membrane	1	CC
0	0.0145304	2	5	GO:0031313	extrinsic component of endosome membrane	1	CC
0	0.00319938	3	30	GO:0045202	synapse	0.975812	CC
0	0.0373842	4	13	GO:0055037	recycling endosome	1	CC

## Sheet: Control 5per Positive selection
Supplementary information 1 GO enrchment analyses
Larvae protein background
delta.rank	pval	level	nseqs	term	name	p.adj	Process; Moelcular function (MF), Biological Process (BP), and cellular Componet (CC)
0	0.0180071	2	40	GO:0000287	magnesium ion binding	1	MF
0	0.0451818	2	155	GO:0003924;GO:0005525;GO:0032561;GO:0019001	guanyl nucleotide binding	1	MF
0	0.0359231	3	7	GO:0004499	N,N-dimethylaniline monooxygenase activity	1	MF
0	0.0197515	2	42	GO:0004857;GO:0140678	molecular function inhibitor activity	1	MF
0	0.0103664	3	30	GO:0016830	carbon-carbon lyase activity	0.747863	MF
0	0.00262471	4	15	GO:0016831	carboxy-lyase activity	0.265095	MF
0	0.0407225	2	62	GO:0019842	vitamin binding	1	MF
0	0.0492892	2	271	GO:0030234;GO:0098772	molecular function regulator activity	1	MF
0	0.000538531	2	7	GO:0030976	thiamine pyrophosphate binding	0.0906528	MF
0	0.000538531	2	7	GO:0043015	gamma-tubulin binding	0.0906528	MF
0	0.0383578	3	60	GO:0050660	flavin adenine dinucleotide binding	1	MF
0	0.00166569	2	12	GO:0050997	quaternary ammonium group binding	0.210294	MF
0	0.000258089	2	5	GO:0051011	microtubule minus-end binding	0.0906528	MF
0	0.00906554	2	28	GO:1901681	sulfur compound binding	0.747863	MF
0	0.00582412	3	25	GO:0000278;GO:0007049	cell cycle	0.741413	BP
0	0.032115	2	61	GO:0006066;GO:1901615	organic hydroxy compound metabolic process	1	BP
0	0.0321744	2	7	GO:0006071;GO:0019400	alditol metabolic process	1	BP
0	0.0411841	3	9	GO:0006094;GO:0019319;GO:0046364	monosaccharide biosynthetic process	1	BP
0	0.0411841	2	9	GO:0006120	mitochondrial electron transport, NADH to ubiquinone	1	BP
0	0.023084	2	5	GO:0006573	valine metabolic process	1	BP
0	0.0332345	2	154	GO:0007010	cytoskeleton organization	1	BP
0	0.000570282	2	8	GO:0007020	microtubule nucleation	0.174316	BP
0	0.00727669	2	28	GO:0007051	spindle organization	0.741413	BP
0	0.0366893	2	8	GO:0009078	pyruvate family amino acid metabolic process	1	BP
0	0.0378072	5	162	GO:0016071	mRNA metabolic process	1	BP
0	0.00493941	3	23	GO:0019751	polyol metabolic process	0.741413	BP
0	0.013158	1	38	GO:0022414	reproductive process	1	BP
0	0.00156637	2	13	GO:0031122	cytoplasmic microtubule organization	0.287272	BP
0	0.0321744	3	7	GO:0031929	TOR signaling	1	BP
0	0.0238633	2	52	GO:0042221	response to chemical	1	BP
0	0.023084	2	5	GO:0042255	ribosome assembly	1	BP
0	0.00727669	4	28	GO:0048024;GO:0043484;GO:0050684	regulation of RNA splicing	0.741413	BP
0	0.000911362	2	10	GO:0051225	spindle assembly	0.20893	BP
0	0.000205406	2	5	GO:0051321	meiotic cell cycle	0.10946	BP
0	0.0118581	3	36	GO:0070887	cellular response to chemical stimulus	1	BP
0	0.0133809	2	109	GO:0070925	organelle assembly	1	BP
0	0.000238735	6	27	GO:0140694	non-membrane-bounded organelle assembly	0.10946	BP
0	0.0159354	3	42	GO:1903311	regulation of mRNA metabolic process	1	BP
0	0.00342512	2	14	GO:0000922	spindle pole	0.52233	CC
0	0.000582459	2	6	GO:0000930	gamma-tubulin complex	0.17765	CC
0	0.0441695	3	7	GO:0038201;GO:0031932	TOR complex	1	CC

## Sheet: Control 95perBalancingselection
Supplementary information 1 GO enrchment analyses
Larvae protein background
delta.rank	pval	level	nseqs	term	name	p.adj	Process; Moelcular function (MF), Biological Process (BP), and cellular Componet (CC)
0	0.0433348	2	73	GO:0003712	transcription coregulator activity	1	MF
0	0.0039969	2	21	GO:0003714	transcription corepressor activity	1	MF
0	0.0316716	2	7	GO:0003786	actin lateral binding	1	MF
0	0.0316716	2	7	GO:0004017	adenylate kinase activity	1	MF
0	0.0227216	-1	5	GO:0015248	obsolete sterol transporter activity	1	MF
0	0.0227216	2	5	GO:0022829	wide pore channel activity	1	MF
0	0.0449499	4	10	GO:0032934;GO:0005496	sterol binding	1	MF
0	0.0361172	6	8	GO:0046961;GO:0044769;GO:0042625	ATPase activity, coupled to transmembrane movement of ions, rotational mechanism	1	MF
0	0.0361172	3	8	GO:0097602	cullin family protein binding	1	MF
0	0.00274557	2	27	GO:0000122	negative regulation of transcription by RNA polymerase II	1	BP
0	0.0407639	5	14	GO:0006289	nucleotide-excision repair	1	BP
0	0.000838194	-1	15	GO:0016575	obsolete histone deacetylation	0.767786	BP
0	0.015257	2	65	GO:0030036;GO:0030029	actin filament-based process	1	BP
0	0.0292774	2	10	GO:0030865;GO:0030866	cortical cytoskeleton organization	1	BP
0	0.0205789	2	7	GO:0034975	protein folding in endoplasmic reticulum	1	BP
0	0.0436158	3	15	GO:0036065	fucosylation	1	BP
0	0.0270093	2	88	GO:0043161;GO:0010498;GO:0030163	protein catabolic process	1	BP
0	0.0263859	6	9	GO:0045292	mRNA cis splicing, via spliceosome	1	BP
0	0.0103149	4	53	GO:0045892;GO:1902679;GO:0051253;GO:0045934	negative regulation of nucleobase-containing compound metabolic process	1	BP
0	0.0379042	3	13	GO:0051017;GO:0061572	actin filament bundle organization	1	BP
0	0.00984081	2	156	GO:0051603;GO:0006511;GO:0019941;GO:0043632	proteolysis involved in protein catabolic process	1	BP
0	0.0205789	2	7	GO:0070534	protein K63-linked ubiquitination	1	BP
0	0.0258758	4	86	GO:0097435;GO:0007015	supramolecular fiber organization	1	BP
0	0.0464597	3	16	GO:1902600	proton transmembrane transport	1	BP
0	0.00514393	2	27	GO:0000785	chromatin	1	CC
0	0.0322878	2	8	GO:0005826;GO:0070938	actomyosin contractile ring	1	CC
0	0.0441441	4	11	GO:0008287;GO:1903293	protein serine/threonine phosphatase complex	1	CC
0	0.036255	2	9	GO:0016607	nuclear speck	1	CC
